# Supplementary material for: Utilization of fine needle aspiration cytology at Kamuzu central hospital
Source: PLoS One. 2018 Jun 12;13(6):e0196561. doi: 10.1371/journal.pone.0196561 (PMC5997337; doi:10.1371/journal.pone.0196561)
Supplement: S1 File — (XLS) [file pone.0196561.s001.xls]

## Sheet: Sheet1
cytology_no	age	sex	hivstatus	hospital	ward	natureofspecimen	site	siteclassified	dayofcollection	collecttedby	conclusion	classification	classification2	macroscopy	microscopy	clinicaldata	code	race	conclusionconcise	patientphoneno	v36	id	diagnosis	diagnosticc	doneby	superficial	agegroup	turntime	turntimelab	period	period2	period3	status	location	location2	_Istatus_1	_Istatus_2	_Ilocation_1	_Ilocation_2	_Ilocation_3	_Ilocation_4	_Iperiod_2	_Iperiod_3
14-C-N199	5	female	Negative	Kamuzu Central Hospital	Paeds	FNA	Scalp	Head & Neck	Friday	clinician	Malignant tumour with scalp metastases; consistent with Neuroblastoma.	Malignant	unclassified	4 slides received; 2 from the scalp and 2 from the abdominal masses.	Both site aspirates show similar features. A malignant tumour represented largely by discohesive round cells with round nuclei and a little pale staining cytoplasm with poorly distict borders and lacking obvious nucleoli. Small loose clusters o	1 week history of swollen right arm, axillary massand chest wall mass. Initially FNA showed Burkit's lymphoma and got 6 cycles of chemo which she finished in December, now suspecting relapse.		African				1	1	Malignant	non pathologist	Non Deep	0	3	3	Jan-June2014	Jan-June2014	Jan-Mar2014	Negative	Head & Neck	Non Deep	0	0	0	0	1	0	0	1
14-C-N867	3	female	Unknown	Kamuzu Central Hospital	Paeds	FNA	Abdomen	Abdomen	Tuesday	pathologist	Burkitt's lymphoma	Malignant	Lymphoma	4 slides	Cellular aspirate of malignant lymphoid tumour with small cytoplamic rim containing vacuoles typical of Burkitt's lymphoma.	43 yrs old lady p/c mass on the left axilla 4/12 painless black discharge from the nipple. C linically good general condition stable. Axillary mass 2-3 cm mobile,see mammography report as well.		African	Breast- Invasive ductal carcinoma			1	1	Malignant	pathologist	Deep	0	3	3	Jan-June2014	Jan-June2014	Mar-June2014	Unknown	Abdomen	Deep	0	1	1	0	0	0	0	1
13-C-N438	10	female	Negative	Kamuzu Central Hospital	Paeds	FNA	Abdomen	Abdomen	Tuesday	pathologist	Blood only.	Non diagnostic		4 slides	Non-representative biopsy being composed of blood only.	10yr old girl with LUQ about 4cm below the coastal margin x2mo. Was initially Rx with chemo x 6cycles of CHOP which she completed 11mo ago. Abdominal scan= solid mass which has infitrated l kidney destroying its parenchyma.		African	Malignant lesion,NOS			1	0		pathologist	Deep	0	3	3	Jan-dec2013	Jul-Dec2013	Jul-Sep2013	Negative	Abdomen	Deep	0	0	1	0	0	0	1	0
13-C-N817	13	male	Negative	Kamuzu Central Hospital	Paeds	FNA	Left flank	Abdomen	Thursday	clinician	No cells on the slides.	Non diagnostic		4 slides	No cellular material on the slides.	Abdominal mass on left frank, soft and mobile to parpation. Abdominal USS left kidney not visualised and there is a mass measuring 12.8 x 14cm, septated complex mass. On mass FNA aspiration serous fluid.		African	Carcinoma, NOS			1	0		non pathologist	Deep	0	6	5	Jan-dec2013	Jul-Dec2013	Oct-Dec2013	Negative	Abdomen	Deep	0	0	1	0	0	0	1	0
14-C-N451	8	male	Negative	Kamuzu Central Hospital	Paeds	FNA	Abdomen	Abdomen	Tuesday	pathologist	Burkitt's lymphoma.	Malignant	Lymphoma	4 slides	Cellular aspirate of a malignant lymphoma of medium to large cells with a small rim of vacuolated cytoplasm typical of Burkitt's lymphoma.	Has a history of swelling in the head since Oct. last year. Gradually increasing in size. Painful and causing chills. 4 months.		African	Lymphoma - Hodgkin's			1	1	Malignant	pathologist	Deep	0	2	1	Jan-June2014	Jan-June2014	Jan-Mar2014	Negative	Abdomen	Deep	0	0	1	0	0	0	0	1
14-C-N617	2	female	Negative	Kamuzu Central Hospital	Paeds	FNA	Abdomen	Abdomen	Monday	clinician	Malignant sarcomatous tumour.	Malignant	Sarcoma	4 slides	Two of the four slides show only blood. Each of the other two has a strip of cohesive uniform spindle shaped cells with oval nuclei, prominent nucleoli and tapering cytoplasmic processes. Appearances are those of a non-haematopoietic malignant	Diagonised of breast adenoma, now has recurrence of symphotoms, breast lump + nipple discharge.		African				1	1	Malignant	non pathologist	Deep	0	9	7	Jan-June2014	Jan-June2014	Mar-June2014	Negative	Abdomen	Deep	0	0	1	0	0	0	0	1
13-C-N487	2	male	Negative	Kamuzu Central Hospital	Paeds	FNA	Abdomen	Abdomen	Friday	clinician	Blood only.	Non diagnostic		4 slides received	A non-representative sample being composed of blood. No tumour cells seen.	Large abdominal mass covering almost the entire left side of the abdomen for 1.5years		African	Lymphoma - Burkitt's			1	0		non pathologist	Deep	0	11	8	Jan-dec2013	Jul-Dec2013	Jul-Sep2013	Negative	Abdomen	Deep	0	0	1	0	0	0	1	0
14-C-N489	6	female	Negative	Kamuzu Central Hospital	Paeds	FNA	Abdomen	Abdomen	Tuesday	pathologist	Sarcomatous tumour consistent with Wilm's tumour if of renal origin or Embryonal rhabdomyosarcoma.	Malignant	unclassified	4 slides received.	Bloody aspirate with numerous discohesive small undifferentiated round cells together with nests and trabeculae of similar cells. Appearances are those of a sarcomatous tumour and are consistent with sarcomatous component of Wilm's tumour if of	Generalised lymphadenopathy with remarkable neck mass. Sero+,new diagnosis fevers,weight loss,decreased appettite with TB content		African	Hepatocellular carcinoma			1	1	Malignant	pathologist	Deep	0	6	5	Jan-June2014	Jan-June2014	Jan-Mar2014	Negative	Abdomen	Deep	0	0	1	0	0	0	0	1
13-C-N910	3	female	Negative	Kamuzu Central Hospital	Paeds	FNA	Axilla	Lymph node	Thursday	clinician	Poorly cellular; probably lymphoid fluid. What was the 2012 excisional biopsy diagnosis?	Benign Lesion		4 slides	Poorly cellular fluid with occasional lymphocytes; probably representing lymph.	Right axillary nodes several of them aligning on the inner upper arm aswell, hard nad mobile to palpation. Done excision before in 2012- masses have recurred and increased in number.		African				1	1	Benign Lesion	non pathologist	Non Deep	0	4	4	Jan-dec2013	Jul-Dec2013	Oct-Dec2013	Negative	Lymph node	Non Deep	0	0	0	0	0	0	1	0
13-C-N410	8	female	Positive	Kamuzu Central Hospital	Paeds	FNA	Neck	Lymph node	Thursday	clinician	Non- diagnostic. Repeat FNA by pathologist recommended.	Non diagnostic		3 slides	The slides have stained poorly with a general bluish background. Mostly blood with mixed round (lymphoid) cell population. Cannot exclude lymphoma. We suggest a repeat biopsy which we would like to do ourselves.	Neck mass right side; inguinal adenopathy and abnominal mass LUQ for 3 weeks.		African				1	0		non pathologist	Non Deep	0	0	0	Jan-dec2013	Jul-Dec2013	Jul-Sep2013	Positive	Lymph node	Non Deep	1	0	0	0	0	0	1	0
13-C-N797	14	female	Unknown	Kamuzu Central Hospital	Outpatient	FNA	Breast	Breast	Tuesday	pathologist	Benign breast tumour. Fibroadeoma/adenoma.	Benign Lesion		4 slides	Blood with discohesive and cellular clusters of uniform cells with oval to round nuclei, an open chromatin pattern and no notable nucleoli. Appearances of a benign breast lump consistent with fibroadenoma/adenoma.	14 years old girl present with gross swelling of right breast 3 times the size of normal breast and suspicious masses for 8 weeks. ?malignancy		African				1	1	Benign Lesion	pathologist	Deep	0	1	1	Jan-dec2013	Jul-Dec2013	Oct-Dec2013	Unknown	Breast	Deep	0	1	0	1	0	0	1	0
13-C-N422	7	female	Negative	Kamuzu Central Hospital	Paeds	FNA	Abdomen	Abdomen	Monday	clinician	Malignant non-lymphoid/heamopoetic tumour.	Malignant	unclassified	4 slides	Cellular aspirate of pleomorphic mlignant cells present individually, in sheets and trabeculae. Tumour cells have moderate cytoplasm; show variation in size and shapes including those of their nuclei. No cytoplasmic vacuoles. Appearances not ty	Abdominal distension with palpable mass on the right frank, bedside ultrasound right kidney not visualised clearly.		African				1	1	Malignant	non pathologist	Deep	0	1	1	Jan-dec2013	Jul-Dec2013	Jul-Sep2013	Negative	Abdomen	Deep	0	0	1	0	0	0	1	0
13-C-N409	4	female	Negative	Kamuzu Central Hospital	Paeds	FNA	Abdomen	Abdomen	Thursday	clinician	Blood and cyst fluid.	Benign Lesion		4 slides	Two of the four slides show only blood. The other two have granular debris with occasional small round cells (lymphocytes) and histiocytes; indeed as from the contents of a cyst. No malignant cells.	Abdominal mass on the LUQ about 8cm below the coastar margin, extending medially to the umbilicus. FNA sample looks like cystic fluid.		African				1	1	Benign Lesion	non pathologist	Deep	0	1	1	Jan-dec2013	Jul-Dec2013	Jul-Sep2013	Negative	Abdomen	Deep	0	0	1	0	0	0	1	0
13-C-N366	14	male	Negative	Kamuzu Central Hospital	Paeds	FNA	Abdomen	Abdomen	Thursday	clinician	Suggestive of malignant sarcomatous tumour. Biopsy for histology recommended.	Malignant	Sarcoma	4 slides	Appearances of this specimen are similar to those previously reported (13-C-N343). Largely blood. Occasional large, bare and irregularly shaped nuclei insufficient for a definitive diagnosis but suggestive of a malignant sarcomatous tumour.	13yr old boy with abdominal mass on the umbilical region, hard on palpitation. Abdominal USS shows solid periumbilical mass. Initial FNA=3-4 oval shaped nuclei largely blood		African				1	1	Malignant	non pathologist	Deep	0	5	4	Jan-dec2013	Jul-Dec2013	Jul-Sep2013	Negative	Abdomen	Deep	0	0	1	0	0	0	1	0
14-C-N279	6	female	Negative	Kamuzu Central Hospital	Paeds	FNA	Clavicle	Lymph node	Wednesday	clinician	Undifferentiated sarcomatous tumour; consider rhabdomyosarcoma if primary at site and if no renal lesions.	Malignant	unclassified	4 slides received.	Cellular sheets and discohesive pleomorphic cells; predominantly small undifferentiated round to oval nuclei with hardly any cytoplasm and scattered larger ones of similar shapes. Occasional binucleate forms. Appearances of sarcomatous tumour s	Presenting with SOB, productive cough, chest pain x 1 week.		African	Lymphoma - Hodgkin's			1	1	Malignant	non pathologist	Non Deep	0	5	4	Jan-June2014	Jan-June2014	Jan-Mar2014	Negative	Lymph node	Non Deep	0	0	0	0	0	0	0	1
13-C-N308	4	female	Negative	Kamuzu Central Hospital	Paeds	FNA	Abdominal wall	Abdomen	Thursday	clinician	Malignant cells consistent with large B cell lymphoma; not Burkitt's lymphoma.	Malignant	Lymphoma	4 slides	Cellular aspirate of discohesive large lymphoid cells with moderate cytoplasm and hyperchromtic nuclei with obvious nucleoli. Occasional vacuoles but not in many cells or impressive. Appearances of large B cell lymphoma.	Huge abdomonal mass in LUQ and extending to LLQ and laterlly across midline. Periorbital oedema and submandibular lymphadenopathy.		African	Lymphoma NOS			1	1	Malignant	non pathologist	Deep	0	7	3	Jan-dec2013	Jan-June2013	apr-June2013	Negative	Abdomen	Deep	0	0	1	0	0	0	1	0
14-C-N043	13	female	Negative	Kamuzu Central Hospital	Paeds	FNA	Left flank	Abdomen	Thursday	clinician	Blood only.	Non diagnostic		4 slides	Blood only. No malignant cells.	Abdominal mass on LUQ hard and fixed to palpation.		African	Specific infection			1	0		non pathologist	Deep	0	4	4	Jan-June2014	Jan-June2014	Jan-Mar2014	Negative	Abdomen	Deep	0	0	1	0	0	0	0	1
14-C-N140	5	female	Negative	Kamuzu Central Hospital	Paeds	FNA	Mandible	Head & Neck	Monday	clinician	Pus cells only.	Infectious		4 slides	Abundant pus cell(polymorphs) and scattered nuclear chromatin smudges with none intact of the large tumour cell nuclei referred to in the previous FNA (14-C-N096).	Huge abdominal mass covering almost the entire abdomen. Abdominal scan shows huge mass of about 14.5 x 14 cm from liver edge to the pelvis. Lt kidney not seen-infiltrated by the mass.		African				1	1	Infectious	non pathologist	Non Deep	0	4	3	Jan-June2014	Jan-June2014	Jan-Mar2014	Negative	Head & Neck	Non Deep	0	0	0	0	1	0	0	1
14-C-N583	9	male	Unknown	Kamuzu Central Hospital	Paeds	FNA	Abdomen	Abdomen	Tuesday	pathologist	Burkitt's lymphoma.	Malignant	Lymphoma	4 slides	Cellular aspirate of uniform medium size lymphoid cells with cytoplasmic rim containing vacuoles. Mitotic figures noted. Appearances are those of Burkitt's lymphoma.	Hep B Sag postive, abdominal pains for 3 months, CT and Abdominal USS: multiple liver masses		African				1	1	Malignant	pathologist	Deep	0	2	1	Jan-June2014	Jan-June2014	Mar-June2014	Unknown	Abdomen	Deep	0	1	1	0	0	0	0	1
14-C-N809	8	female	Negative	Kamuzu Central Hospital	Paeds	FNA	Cervical lymphnode	Lymph node	Tuesday	pathologist	Non-representative aspirate; blood only.	Non diagnostic		4 slides	Unsatisfactory aspirate showing only blood. No tumour cells.	Palpable mass on the liver +/-5cm below the costal margin. Abdominal scan showed mass on the lower portion of enlarged spleen.		African				1	0		pathologist	Non Deep	0	1	1	Jan-June2014	Jan-June2014	Mar-June2014	Negative	Lymph node	Non Deep	0	0	0	0	0	0	0	1
13-C-N699	7	male	Negative	Kamuzu Central Hospital	Paeds	FNA	cervical	Lymph node	Thursday	clinician	Hodgkin's lymphoma suspected.	Suspicious malignancy		4 slides received.	Cellular aspirate of a mixed lymphoid cell population; predominantly small mature lymphocytes but with some larger mononuclear cells, occasional eosinophils ans at least two pairs of binucleate cells which could fit the description of Reed-Ster	Right cervical lympadenopathy - several of them, big one about 2x2 cm size. Duration: 1 month, 2 weeks.		African		888577881		1	1	Suspicious malignancy	non pathologist	Non Deep	0	5	4	Jan-dec2013	Jul-Dec2013	Oct-Dec2013	Negative	Lymph node	Non Deep	0	0	0	0	0	0	1	0
13-C-N557	6	male	Negative	Kamuzu Central Hospital	Paeds	FNA	Abdomen	Abdomen	Monday	clinician	Wilm's tumour (nephroblastoma).	Malignant	unclassified	4 slides received	Two of the four slides consist entirely of blood. The other two show blood with a few small groups of small spindle and polygonal cells and occasional larger cells with abundant cytoplasm and irregular hyperchromatic nuclei. Appearances consist	Abdominal distension with papalble mass on right frankand LUQ, also has proptosis of both eyes. Abdominal USS- bilateral enlargedkidney, ascites, regular hyperecholec mass on the right lobe of kidney7 x8cm. Enlarged spleen. For 5 months		African	Lymphoma - Burkitt's			1	1	Malignant	non pathologist	Deep	0	3	2	Jan-dec2013	Jul-Dec2013	Jul-Sep2013	Negative	Abdomen	Deep	0	0	1	0	0	0	1	0
14-C-N042	5	male	Negative	Kamuzu Central Hospital	Paeds	FNA	Abdomen	Abdomen	Thursday	clinician	Burkitt's lymphoma.	Malignant	Lymphoma	4 slides	Blood with malignant lymphoid cells typical of Burkitt's lymphoma and scattered large histiocytes.	Mass on the chin with no loosening of teeth. No other masses.		African				1	1	Malignant	non pathologist	Deep	0	4	4	Jan-June2014	Jan-June2014	Jan-Mar2014	Negative	Abdomen	Deep	0	0	1	0	0	0	0	1
13-C-N498	15	female	Negative	Kamuzu Central Hospital	Paeds	FNA	left supraclavicular nodes	Lymph node	Wednesday	clinician	Malignant lymphoma consistent with Hodgkin's lymphoma. Biopsy for histology recommended.	Malignant	Lymphoma	4 slides	Moderately cellular aspirate with a mixed lymphoid cell population, including many large mononuclear cells and some binucleate cells resembling Reed- Sternberg cells consistent with Hodgkin's lymphoma. Biopsy for histological confirmation and t	Hodgkin's lymphoma patient who finished chemo in october 2012 has come out with left axillary mass and supraclavicular mass with severe anaemia. (old file missing can not tell if diagnosis was confirmed)		African				1	1	Malignant	non pathologist	Non Deep	0	12	12	Jan-dec2013	Jul-Dec2013	Jul-Sep2013	Negative	Lymph node	Non Deep	0	0	0	0	0	0	1	0
13-C-N503	2	female	Unknown	Kamuzu Central Hospital	Outpatient	FNA	Mandible	Head & Neck	Tuesday	pathologist	Tumour. Not sure of type. Excision biopsy for histology recommended.	Malignant	unclassified	4 slides received.	Largely blood with an occasional very large cell with abundant blue cytoplasm and large irregular hyperchromatic nucleus. Appearances suggestive of a neoplasm but insufficient material for definitive typing or predicting behaviour i.e. benign v	Right mandible mass. ?Lipoma? Cyst.		African	Lymphoma - Burkitt's			1	1	Malignant	pathologist	Non Deep	0	0	0	Jan-dec2013	Jul-Dec2013	Jul-Sep2013	Unknown	Head & Neck	Non Deep	0	1	0	0	1	0	1	0
12-C-N076	13	male	Negative	Kamuzu Central Hospital	Paeds	FNA	Groin	Lymph node	Thursday	clinician	Suspicious for Hodgkins disease	Suspicious malignancy		3 slides	Mixed cell population including eosonophils and large mononuclear cell with prominent nucleoli	Inguinal lymphnodes not improving on TB treatment		African				1	1	Suspicious malignancy	non pathologist	Non Deep	0	1	1	Jan-dec2012	Jan-Jun2012	Apr-Jun2012	Negative	Lymph node	Non Deep	0	0	0	0	0	0	0	0
14-C-N1080	6	male	Unknown	Kamuzu Central Hospital	Paeds	FNA	Head	Lymph node	Tuesday	pathologist	Abscess (pus).	Infectious		4 slides	Numerous polymorphs and some large mononuclear cells together with necrotic tissue debris.	Right cervical LAD for 1 month, was initially treated with chemotherapy for lymphoblastic lymphoma.		African	Lymphoma - Burkitt's			1	1	Infectious	pathologist	Non Deep	0	2	2	Jan-June2014	Jan-June2014		Unknown	Lymph node	Non Deep	0	1	0	0	0	0	0	1
12-C-N170	14	female	Unknown	Kamuzu Central Hospital	Outpatient	FNA	Neck	Lymph node	Wednesday	clinician	Hodgkin's disease (lymphoma). Excisional biopsy for confirmation and classification recommended.	Malignant	Lymphoma	2 Slides	Very cellular aspirate of a polymorphous lymphoid cell population; predominantly small lymphocytes but with eosinophils, histiocytes and other larger mononuclear cells. Also many binucleate cells typical of Reed-Sternberg cells. Appearances are	Right sided neck mass for 2 months. Slowly getting bigger, not painful, on and off fever but no night sweat. On examination has a firm, mobile and non tender supraclavicular mass.		African				1	1	Malignant	non pathologist	Non Deep	0	1	0	Jan-dec2012	Jul-dec2012	oct-Dec2012	Unknown	Lymph node	Non Deep	0	1	0	0	0	0	0	0
13-C-N192	13	female	Negative	Kamuzu Central Hospital	Paeds	FNA	Abdomen	Abdomen	Thursday	clinician	The FNA biopsy shows only blood	Non diagnostic		4 slides received	cannot exclude non hodgkins Lymphoma	Multiple abdominal masses with ascites for 3 months.		African	Lymphoma - Burkitt's			1	0		non pathologist	Deep	0	0	0	Jan-dec2013	Jan-June2013	apr-June2013	Negative	Abdomen	Deep	0	0	1	0	0	0	1	0
14-C-N810	0.5	female	Unknown	Kamuzu Central Hospital	Paeds	FNA	Neck	Lymph node	Tuesday	pathologist	Non- representative aspirate. As discussed an excisional or tru-cut biopsy is better for this very hard lesion.	Non diagnostic		1 slide	Unsatisfactory aspirate showing only blood. No tumour cells.	? Hepatic carcinoma.		African	Wilm's tumour			1	0		pathologist	Non Deep	0	1	1	Jan-June2014	Jan-June2014	Mar-June2014	Unknown	Lymph node	Non Deep	0	1	0	0	0	0	0	1
14-C-N386	9	male	Negative	Kamuzu Central Hospital	Paeds	FNA	Abdomen	Abdomen	Thursday	clinician	Malignant round blue cell tumour. Not Burkitt's lymphoma. Consider neuroblastoma.	Malignant	unclassified	4 slides	Largely blood. Cellular areas of aspirated material show discohesive small to medium size round blue cells with a small rim of cytoplasm that does not have any vacuoles. There is some variation in cell size. Mitoses are readily seen. Appearance	Sero R on ART since 2007, has generalised lymphadenopathy with constitional symptoms ? TB adenitis.		African				1	1	Malignant	non pathologist	Deep	0	5	5	Jan-June2014	Jan-June2014	Jan-Mar2014	Negative	Abdomen	Deep	0	0	1	0	0	0	0	1
13-C-N968	10	male	Negative	Kamuzu Central Hospital	Paeds	FNA	Abdomen	Abdomen	Tuesday	pathologist	malignant epithelial tumour; most likely hepatocellular carcinoma.	Malignant	carcinoma	4 slides received.	Bloody aspirate with numerous discohesive, shaates and balls of pleomorphic cells of variable sizes with blue cytoplasm and hyperchromatic nuclei of variable sizes and shapes. Many cells with nuclear vacuolation. Appearances of malignant epithe	Huge mass covering almost the entire abdomen. Duration of 2 months.		African		888523912		1	1	Malignant	pathologist	Deep	0	2	2	Jan-dec2013	Jul-Dec2013	Oct-Dec2013	Negative	Abdomen	Deep	0	0	1	0	0	0	1	0
13-C-N532	4	male	Negative	Kamuzu Central Hospital	Paeds	FNA	Jaw	Head & Neck	Tuesday	pathologist	Burkitt's lymphoma.	Malignant	Lymphoma	4 slides	Cellular aspirate of malignant large to medium soze lymphocytes with peripheral vacuoltaed cytoplasmic rim and scattered histiocytes. Mitoses readily visible. Appearances are those of Burkitt's lymphoma.	R mandibular/ jaw mass some loosening of teeth x 3mo. No other LAD		African	Malignant lesion,NOS			1	1	Malignant	pathologist	Non Deep	0	2	2	Jan-dec2013	Jul-Dec2013	Jul-Sep2013	Negative	Head & Neck	Non Deep	0	0	0	0	1	0	1	0
13-C-N549	5	male	Negative	Kamuzu Central Hospital	Paeds	FNA	Jaw	Head & Neck	Monday	clinician	Burkitt's lymphoma.	Malignant	Lymphoma	4 slides	Moderately cellular aspirate of medium to large lymphoid cells with vacuolated cytoplasmic rim typical of Burkitt's lymphoma.	5 years old boy with left jaw mass with loosening of teeth. LAD > 2cm of the left cervical region, neck and submental. Multiple abdominal masses.		African				1	1	Malignant	non pathologist	Non Deep	0	7	6	Jan-dec2013	Jul-Dec2013	Jul-Sep2013	Negative	Head & Neck	Non Deep	0	0	0	0	1	0	1	0
14-C-N986	4	female	Unknown	Kamuzu Central Hospital	Paeds	FNA	Cervical lymphnode	Lymph node	Tuesday	pathologist	Inadequate/nonrepresentative biopsy.	Non diagnostic		4 slides	Poorly cellular smear,not recognizable as lymph node aspirate. Mostly blood with few white blood cells, predominantly polymorphs. One group of epitheliod and spindle shaped cells. Inadequate material for diagnosis.	- Weight loss - Fever - Cervical and axillary lymphademopelly		African				1	0		pathologist	Non Deep	0	3	3	Jan-June2014	Jan-June2014		Unknown	Lymph node	Non Deep	0	1	0	0	0	0	0	1
13-C-N143	11	male	Negative	Kamuzu Central Hospital	Paeds	FNA	Submandibular	Lymph node	Tuesday	clinician	Malignant tumour. On basis of clinical findings consistent with nasopharyngeal carcinoma.	Malignant	carcinoma	3 slide received	Mostly blood but with scattered, large, bare oval and round hyperchromatic nuclei consistent with undifferentiated malignant tumour.	11 year boy enlarged neck nodes, palate mass and nosal voice. High concern for nasopharyngeal cancer. For 2 to 3 years		African	Lymphoma - Burkitt's			1	1	Malignant	pathologist	Non Deep	0	3	3	Jan-dec2013	Jan-June2013	apr-June2013	Negative	Lymph node	Non Deep	0	0	0	0	0	0	1	0
13-C-N176	15	male	Negative	Kamuzu Central Hospital	Paeds	FNA	Abdomen	Abdomen	Monday	clinician	Non-representative samples.	Non diagnostic		4 slides	Both specimens consist of blood. The abdominal slides have nuclear chromatin smudges but no intact cells suspicious of malignancy.	15 year boy with left side neck lymph nodes about 2 cm and many in the left anterior and posteror cervival regions. He has also large liver mass.		African				1	0		non pathologist	Deep	0	1	1	Jan-dec2013	Jan-June2013	apr-June2013	Negative	Abdomen	Deep	0	0	1	0	0	0	1	0
14-C-N602	12	male	Negative	Kamuzu Central Hospital	Paeds	FNA	Abdomen	Abdomen	Monday	clinician	Malignant lymphoma consistent with diffuse large B cell lymphoma.	Malignant	Lymphoma	4 slides	Cellular aspirate of large lymphoid cells with a small cytoplasmic rim; largely without vacuoles. Mitoses readily visible. Appearances consitent with Large cell lymphoma.	Mass on the occipital area for a year of about 5 x 5cm.		African	Carcinoma, NOS			1	1	Malignant	non pathologist	Deep	0	2	2	Jan-June2014	Jan-June2014	Mar-June2014	Negative	Abdomen	Deep	0	0	1	0	0	0	0	1
13-C-N570	0.583	male	Unknown	Kamuzu Central Hospital	Paeds	FNA	Cervical region	Lymph node	Monday	clinician	Most likely aspirated abscess.	Infectious		4 slides received.	Cellular aspirate of mixed lymphoid cells and abundant polymorphs and large histiocytes with foamy cytoplasm. Appearances more consistent with an abscess rather than a neoplasm.	Mass on the right cervical region for 1 week. No other LAD. No mass paipable.		African				1	1	Infectious	non pathologist	Non Deep	0	1	0	Jan-dec2013	Jul-Dec2013	Jul-Sep2013	Unknown	Lymph node	Non Deep	0	1	0	0	0	0	1	0
13-C-N573	13	male	Unknown	Kamuzu Central Hospital	Paeds	FNA	Cervical lymphnode	Lymph node	Friday	clinician	Malignant lymphoma.	Malignant	Lymphoma	1 slide	Moderately cellular aspirate of monotonous medium size lymphoid cells consistent with non-Hodgkin's lymphoma. Biopsy for histological confirmation recommeded.	Generalised lymphadenopathy, weight los, fever.		African				1	1	Malignant	non pathologist	Non Deep	0	4	1	Jan-dec2013	Jul-Dec2013	Jul-Sep2013	Unknown	Lymph node	Non Deep	0	1	0	0	0	0	1	0
13-C-N694	0.416	female	Negative	Kamuzu Central Hospital	Paeds	FNA	Chest	Chest & Back	Tuesday	pathologist	Malignant, (non -hematological) sarcomatous tumour	Malignant	Sarcoma	4 slides received.	Blood with scattered discohesive and small groups of very large mononuclear cells with abundant blue cytoplasm and large hyperchromatic nuclear which are either round or oval in shape. Numerous vacuoles in the cytoplasm and some of the nuclei.	Chest wall mass on the right anterior and posterior since birth. Initially was small but now growing.		African	Carcinoma, NOS			1	1	Malignant	pathologist	Chest & Back	0	7	7	Jan-dec2013	Jul-Dec2013	Oct-Dec2013	Negative	Chest or Back or Extremities	Non Deep	0	0	0	0	0	1	1	0
12-C-N093	13	male	Negative	Kamuzu Central Hospital	Paeds	FNA	Neck	Lymph node	Thursday	clinician	Neck, right (FNA cytology): No evidence of Non-Hodgkin's lymphoma Comment: A repeat FNA (and clinical history and exam) had similar findings. Node excision is recommended to rule out Hodgkin's lymphoma. Results emailed to Dr. Nader July 06, 201	Non diagnostic		4 slides	Done	Chronic right cervical lymphadenopathy		African				1	0		non pathologist	Non Deep	0	22	18	Jan-dec2012	Jan-Jun2012	Apr-Jun2012	Negative	Lymph node	Non Deep	0	0	0	0	0	0	0	0
13-C-N239	2	female	Negative	Kamuzu Central Hospital	Paeds	FNA	Back	Chest & Back	Tuesday	pathologist	Benign cystic lesion; no features of malignancy.	Benign Lesion		8 slides and fluid about 0.7ml received.	Largely blood and abundant granular material with occasional small round cells (lymphocytes) and huge cells with clear cytoplasm and a small central nucleolus, consistent fat cells. Occasional histiocytes. No evidence of malignant cells. Appear	Coccygeal mass 8 x 6cm, interfering with mictuntion and defecation. For 2 months		African				1	1	Benign Lesion	pathologist	Chest & Back	0	1	1	Jan-dec2013	Jan-June2013	apr-June2013	Negative	Chest or Back or Extremities	Non Deep	0	0	0	0	0	1	1	0
13-C-N947	2	female	Negative	Kamuzu Central Hospital	Paeds	FNA	Orbit	Head & Neck	Wednesday	clinician	Rhabdomyosarcoma.	Malignant	Sarcoma	4 slides	Cellular aspirate of discohesive large and bare hyperchromatic nuclei that vary in size and shape together with large cells with small cytoplasmic rim and largeround nuclei. No vacuoles in tumour cells. No rosettes. Appearances of a nonhaematol	Right orbital tumor. CT report- large soft tissue mass on right side of the eye eroding the greater wing of sphenoid and zygoma on the same side extending into the orbit and compressing the right lobe.		African	Sarcoma NOS			1	1	Malignant	non pathologist	Non Deep	0	5	5	Jan-dec2013	Jul-Dec2013	Oct-Dec2013	Negative	Head & Neck	Non Deep	0	0	0	0	1	0	1	0
13-C-N090	10	male	Unknown	Kamuzu Central Hospital	Paeds	FNA	Lymph node	Lymph node	Tuesday	pathologist	High grade Malignant lymphoma; large B- cell type lymphoma. Not typical of Burkitt's lymphoma.	Malignant	Lymphoma	4 slides	Moderately cellular aspirate but rather thick preparation except for a few thin areas which show a uniform population of large lymphoid cells with a small rim of blue cytoplasm, obvious nucleoli and occasional mitoses. No binucleate cells or Re	More than 2 months history of neck and abdomen swelling . Multiple enlarged nodes and very large abdominal masses and mediastinal mass on CXR.		African	Sarcoma NOS			1	1	Malignant	pathologist	Non Deep	0	1	1	Jan-dec2013	Jan-June2013	Jan-Mar2013	Unknown	Lymph node	Non Deep	0	1	0	0	0	0	1	0
12-C-N002	3	male	Unknown	Kamuzu Central Hospital	Paeds	FNA	Abdominal wall	Abdomen	Friday	clinician	Consistent with lymphoma (Burkitt's favored)	Malignant	Lymphoma		The specimen consists of predominantly lymphocytes with focal cytoplasm and nuclear vacuoles admixed with and inflammatory cells	Abdominal distention and abdominal mass x 5 months		African				1	1	Malignant	non pathologist	Deep	0	13	0	Jan-dec2012	Jan-Jun2012	Jan-Mar2012	Unknown	Abdomen	Deep	0	1	1	0	0	0	0	0
13-C-N242	5	male	Negative	Kamuzu Central Hospital	Paeds	FNA	Inguinal mass	Lymph node	Tuesday	pathologist	High grade non-Hodgkin's lymphoma.	Malignant	Lymphoma	4 slides	Only one of the four slides is suitable for cytologic evaluation. Shows a cellular monotonous sheet of uniform lymphoid cells with prominent nucleoli and a small rim of blue cytoplasm. Only occasional cells appear to have cytoplasmic vacuoles.	Treated for Burkittof jaw in 2012 now has inguinal LAD, small but multiple 2cm nodes For less than a month.		African	Lymphoma - Burkitt's			1	1	Malignant	pathologist	Non Deep	0	1	0	Jan-dec2013	Jan-June2013	apr-June2013	Negative	Lymph node	Non Deep	0	0	0	0	0	0	1	0
13-C-N190	3	male	Negative	Kamuzu Central Hospital	Paeds	FNA	left gluteal mass	Chest & Back	Thursday	clinician	Consistent with cystic teratoma.	Benign Lesion		3 slides received	Mostly blood but with many small groups of large cells with vacuolated cytoplasm and eccentric nuclei which vary a little in size but have an open chromatin pattern. Few smaller and derker cells. The larger cells are typical of fat cells. Appea	Cystic gluteal mass since birth, doppler showed vascular flow in the mass.		African				1	1	Benign Lesion	non pathologist	Chest & Back	0	0	0	Jan-dec2013	Jan-June2013	apr-June2013	Negative	Chest or Back or Extremities	Non Deep	0	0	0	0	0	1	1	0
13-C-N592	3	female	Negative	Kamuzu Central Hospital	Paeds	FNA	Neck	Lymph node	Wednesday	clinician	Non-representative biopsy.	Non diagnostic		5 slides	Blood. Not recognizable as lymph node aspirate.	Right side neck mass could be lymph node �than 6 months		African	Lymphoma - Burkitt's			1	0		non pathologist	Non Deep	0	1	1	Jan-dec2013	Jul-Dec2013	Jul-Sep2013	Negative	Lymph node	Non Deep	0	0	0	0	0	0	1	0
13-C-N697	12	female	Unknown	Kamuzu Central Hospital	Paeds	FNA	Neck	Lymph node	Wednesday	clinician	Not diagnostic of lymphoma. Biopsy for histology recommended.	Benign Lesion		4 slides received	Blood with mixed lymphoid cell population; predominantly small mature lymphocytes. Not diagnostic of lymphoma.	Right cervical mass +/- 5 x cm, hard on palpation, non-tender		African				1	1	Benign Lesion	non pathologist	Non Deep	0	1	0	Jan-dec2013	Jul-Dec2013	Oct-Dec2013	Unknown	Lymph node	Non Deep	0	1	0	0	0	0	1	0
13-C-N518	14	male	Negative	Kamuzu Central Hospital	Paeds	FNA	Abdomen	Abdomen	Wednesday	clinician	Non-representative aspirate. Blood only.	Non diagnostic		4 slides	Non-representative aspirate being composed entirely of blood. No tumour cells seen.	Abdoninal mass on the lower upper qundrant about 6 cm from coastal margin		African	Malignant lesion,NOS			1	0		non pathologist	Deep	0	2	1	Jan-dec2013	Jul-Dec2013	Jul-Sep2013	Negative	Abdomen	Deep	0	0	1	0	0	0	1	0
13-C-N150	11	female	Negative	Kamuzu Central Hospital	Paeds	FNA	Maxilla	Head & Neck	Friday	clinician	Probably an infective cyst.	Infectious		2 slides	Poorly cellular fuid with occasional large mononuclear cells are some small lymphocytes but with numerous small branching mico-organisms whose nature and characteristic branching pattern am not familiar with. These micro-organism are not prese	Left maxillary mass, cystic fluid aspirated		African				1	1	Infectious	non pathologist	Non Deep	0	0	0	Jan-dec2013	Jan-June2013	apr-June2013	Negative	Head & Neck	Non Deep	0	0	0	0	1	0	1	0
13-C-N218	2	female	Negative	Kamuzu Central Hospital	Paeds	FNA	Buttock	Chest & Back	Wednesday	clinician	No malignant cells seen.	Suspicious malignancy		2 slides	Mostly blood with occasional small cells with bubbly cytoplasm as in fat cells and a few spindle shaped cell; none frankly malignant.	Coccygeal mass 8 x 6 cm, interfering with micturition and defaecation with some itching.		African				1	1	Suspicious malignancy	non pathologist	Chest & Back	0	1	0	Jan-dec2013	Jan-June2013	apr-June2013	Negative	Chest or Back or Extremities	Non Deep	0	0	0	0	0	1	1	0
13-C-N772	3	male	Negative	Kamuzu Central Hospital	Paeds	FNA	Neck	Head & Neck	Tuesday	pathologist	Highly suggestive of solid sarcomatous tumour. Biopsy for histology recommended.	Malignant	Sarcoma	5 slides	Mostly blood. Small islands of tissue composed of small hyperchromatic obal and spindle cell nuclei highly suggestive of sarcoamtous tumour but too thick for definitive diagnosis.	Huge neck mass with matted lymph nodes adjacent to it		African				1	1	Malignant	pathologist	Non Deep	0	2	2	Jan-dec2013	Jul-Dec2013	Oct-Dec2013	Negative	Head & Neck	Non Deep	0	0	0	0	1	0	1	0
13-C-N864	4	male	Negative	Kamuzu Central Hospital	Paeds	FNA	Maxilla	Head & Neck	Tuesday	pathologist	Burkitt's lymphoma.	Malignant	Lymphoma	4 slides received.	Cellular aspirate of malignant lymphoid cells with small cytoplasmic rim which has vacuoles consistent with Burkitt's lymphoma.	Right maxillary mass of 5x4 cm. With loosening of teeh.		African	Malignant lesion,NOS			1	1	Malignant	pathologist	Non Deep	0	6	6	Jan-dec2013	Jul-Dec2013	Oct-Dec2013	Negative	Head & Neck	Non Deep	0	0	0	0	1	0	1	0
14-C-N035	14		Negative	Kamuzu Central Hospital	Paeds	FNA	Axilla	Lymph node	Friday	clinician	Malignant tumour suspected. Insufficient material for diagnosis. Biopsy for histology recommended.	Suspicious malignancy		4 slides	Bloody aspirate; not recognizable as from a lymph node. There are occasional chromatin smudges and large, bare nuclei of variable shapes. Appearances suggestive of malignant tumour, most likely not haematological type but insufficient cellular	Right maxillary masses about 5 x 4cm with loosening of teeth.		African				1	1	Suspicious malignancy	non pathologist	Non Deep	0	2	1	Jan-June2014	Jan-June2014	Jan-Mar2014	Negative	Lymph node	Non Deep	0	0	0	0	0	0	0	1
14-C-N1045	8	male	Negative	Kamuzu Central Hospital	Paeds	FNA	Maxilla	Head & Neck	wednesday	clinician	Burkitt's lymphoma.	Malignant	Lymphoma	4 slides.	Bloody aspirate with scattered malignant lymphoma cells cytoplogically compatible with Burkitt's lymphoma.	Bilateral cervical lymphadenopstary		African	Squamous cell carcinoma			1	1	Malignant	non pathologist	Non Deep	0	2	2	Jan-June2014	Jan-June2014		Negative	Head & Neck	Non Deep	0	0	0	0	1	0	0	1
13-C-N132	3	male	Negative	Kamuzu Central Hospital	Paeds	FNA	Abdomen	Abdomen	Wednesday	clinician	Malignant tumour; consistent with Wilm's if of renal origin. REVIEW: Most consistent with neuroendocrine tumor. Consistent with neuroendocrine tumor	Malignant	unclassified	2 slides received	Blood and very cellular aspirate of malignant tumour cells; large and pleormophic. Some cells are polygonal yer others are round. Mostly discohesive but small groupings of medium size cells with moderate cytoplasm and oval shaped nuclei. Appear	A boy with 6 weeks history of abdominal mass in left flank, getting bigger rapidly. No other masses		African		993186261		1	1	Malignant	non pathologist	Deep	0	1	0	Jan-dec2013	Jan-June2013	apr-June2013	Negative	Abdomen	Deep	0	0	1	0	0	0	1	0
12-C-N005	11	female	Negative	Kamuzu Central Hospital	Paeds	FNA	Submandibular	Head & Neck	Tuesday	clinician	Blood	Non diagnostic		2 slides	Done	Lymphoma for 8 years		African				1	0		pathologist	Non Deep	0	18	8	Jan-dec2012	Jan-Jun2012	Jan-Mar2012	Negative	Head & Neck	Non Deep	0	0	0	0	1	0	0	0
14-C-N059	2	male	Negative	Kamuzu Central Hospital	Paeds	FNA	Abdomen	Abdomen	Friday	clinician	Malignant undifferentiated sarcomatous tumour. Consitent with Wilm's if of renal origin.	Malignant	Sarcoma	4 slides	Very cellular aspirate of undifferentiated malignant tumour; present as discohesive, sheets, balls and trabeculae of naked oval, round and spindle shaped nuclei. No organoid structures; no rossettes. Malignant undifferentiated tumour; with a sa	Abdominal mass from the left frank extending towards the rt frank. On USS left kidney not visualised but there is a complex mass about 14x8cm.		African	Lymphoma - Burkitt's			1	1	Malignant	non pathologist	Deep	0	2	2	Jan-June2014	Jan-June2014	Jan-Mar2014	Negative	Abdomen	Deep	0	0	1	0	0	0	0	1
13-C-N1002	10	male	Unknown	Kamuzu Central Hospital	Paeds	FNA	Scalp	Head & Neck	Tuesday	pathologist	Malignant tumour; most likely large cell lymphoma. Biopsy for histology and immunohistochemistry to confirm diagnosis is recommended.	Malignant	Lymphoma	2 slides received	Cellular aspirate of fairly uniform large round cells with scanty cytoplasm and nuclei with prominent nucleoli; one or two nucleoli. The differential diagnosis is between neuroblastoma and large cell lymphoma. There are no rosettes or neurofibr	Occipital swelling eroding the �and externding intra�.		African	Adenocarcinoma			1	1	Malignant	pathologist	Non Deep	0	1	1	Jan-dec2013	Jul-Dec2013	Oct-Dec2013	Unknown	Head & Neck	Non Deep	0	1	0	0	1	0	1	0
13-C-N803	5	male	Negative	Kamuzu Central Hospital	Paeds	FNA	Scalp	Head & Neck	Monday	clinician	Malignant neuroendocrine tumour. Neuroblastoma.	Malignant	unclassified	4 slides	Cellular aspirate of round to polymorphous cells with scanty cytoplasm and hyperchromatic round to oval nuclei. Cells form clusters with rosettes which fave fibrillilary material in the centre. Mitoses are noted. Neuroendocrine malignant tumou	Proptosis of both eyes more on thr Rt, multiple scalp masses largest one about 9x7cm.		African				1	1	Malignant	non pathologist	Non Deep	0	2	1	Jan-dec2013	Jul-Dec2013	Oct-Dec2013	Negative	Head & Neck	Non Deep	0	0	0	0	1	0	1	0
14-C-N174	12	male	Unknown	Kamuzu Central Hospital	Outpatient	FNA	Axilla	Lymph node	Tuesday	pathologist	Abscess.	Infectious		3 slides	Numerous polymorphs, some histiocytes, plasma cells and lymphocytes. ZN negative for AAFB.	15yo severe anaemia, hepatosplenomegaly, wasting. LN FNA suggested possible malignancy with clustered malignancy appearing cells. Prof. Liomba suggested liver FNA to establish diagnosis.		African	Lymphoma - Burkitt's			1	1	Infectious	pathologist	Non Deep	0	1	1	Jan-June2014	Jan-June2014	Jan-Mar2014	Unknown	Lymph node	Non Deep	0	1	0	0	0	0	0	1
12-C-N098	9	male	Negative	Kamuzu Central Hospital	Paeds	FNA	Abdomen	Abdomen	Monday	clinician	Burkitt's lymphoma.	Malignant	Lymphoma	4 slides	Cellular aspirate of uniform medium size lymphoid cells with cytoplasmic rim containing vacuoles. Mitotic figures noted. Appearances are those of Burkitt's lymphoma.	abdominal mass for a week with hepatomegaly		African				1	1	Malignant	non pathologist	Deep	0	8	2	Jan-dec2012	Jan-Jun2012	Apr-Jun2012	Negative	Abdomen	Deep	0	0	1	0	0	0	0	0
13-C-N781	4	male	Negative	Kamuzu Central Hospital	Paeds	FNA	Neck	Lymph node	Thursday	clinician	Blood.	Non diagnostic		4 slide received	Blood only.	Generalised lymphadenopathy largest nodes about 4 x 5cm, Has been on TB treatment with no improvement and worsened than before. For 9 months		African	Lymphoma - Hodgkin's			1	0		non pathologist	Non Deep	0	1	1	Jan-dec2013	Jul-Dec2013	Oct-Dec2013	Negative	Lymph node	Non Deep	0	0	0	0	0	0	1	0
13-C-N906	4	male	Negative	Kamuzu Central Hospital	Paeds	FNA	Neck	Lymph node	Tuesday	pathologist	Non diagnostic sample.	Non diagnostic		4 slide received; from neck and abdomen.	Slides from the abdominal aspirate show only granular material as from an area of tissue necrosis. No viable tumour cells. The nek aspirate consists entirely of blood.	Left lateral neck mass of about 5 x 6cm and left frank mass about 3 x 4cm, unable to walk or stand for 3 months.		African				1	0		pathologist	Non Deep	0	2	1	Jan-dec2013	Jul-Dec2013	Oct-Dec2013	Negative	Lymph node	Non Deep	0	0	0	0	0	0	1	0
14-C-N1019	1	female	Negative	Kamuzu Central Hospital	Outpatient	FNA	Cervical region	Lymph node	Friday	clinician	No malignant cells.	Benign Lesion		4 slides	Most of the aspirate consists of blood.A few polymorphous lymphoid cells present. Not diagnostic of malignancy.	Right maxillary mass, submandbular LAD		African	Benign lesion, NOS			1	1	Benign Lesion	non pathologist	Non Deep	0	4	4	Jan-June2014	Jan-June2014		Negative	Lymph node	Non Deep	0	0	0	0	0	0	0	1
14-C-N315	13	female	Unknown	Kamuzu Central Hospital	Outpatient	FNA	Cervical lymphnode	Lymph node	Monday	clinician	Non-representative aspirate. Blood only.	Non diagnostic		3 slides	Non-representative aspirate being composed entirely of blood and not recognizable as from a lymph node aspirate. No necrotic tissue.	Left supraclavicular mass about 3 x 3cm.		African				1	0		non pathologist	Non Deep	0	9	9	Jan-June2014	Jan-June2014	Jan-Mar2014	Unknown	Lymph node	Non Deep	0	1	0	0	0	0	0	1
13-C-N454	13	male	Negative	Kamuzu Central Hospital	Paeds	FNA	Cervical region	Lymph node	Thursday	clinician	Not diagnostic of lymphoma/tuberculosis. Biopsy for histology recommended.	Benign Lesion		4 slides	Cellular aspirate dominated by small mature lymphocytes but with occasional larger cells. Not diagnostic of lymphoma. No tissue necrosis.	Cervical mass 5.0 x 4.0 cm with mattered lymphnodes adjacent to it for 5 years.		African				1	1	Benign Lesion	non pathologist	Non Deep	0	4	4	Jan-dec2013	Jul-Dec2013	Jul-Sep2013	Negative	Lymph node	Non Deep	0	0	0	0	0	0	1	0
13-C-N258	4	male	Negative	Kamuzu Central Hospital	Paeds	FNA	Femur	Extremities	Monday	clinician	Malignant sarcomatous tumour.	Malignant	Sarcoma	2 slides received.	Mostly blood. A few spindle and polygonal cells with irregular hyperchromatic nuclei and some bare large oval or irregular nuclei. Appearances consistent with a sarcomatous tumour. There no specific differentiating features.	4 year old boy presented with a swollen right distal femur involving the knee.		African				1	1	Malignant	non pathologist	Non Deep	0	4	3	Jan-dec2013	Jan-June2013	apr-June2013	Negative	Chest or Back or Extremities	Non Deep	0	0	0	0	0	1	1	0
14-C-N241	14	female	Unknown	Kamuzu Central Hospital	Outpatient	FNA	Breast	Breast	Tuesday	pathologist	Benign lesion consistent with adenoma/fibroadenoma.	Benign Lesion		2 slides	Numerous discohesive and groups of uniform small cells with round to oval nuclei with an open chromatin pattern. Appearances of a benign lesion; adenoma/fibroadenoma.	Left submandibular mass extending to the maxilla and intraclavicular area. Also has loose teeth on the affected side.		African				1	1	Benign Lesion	pathologist	Deep	0	9	3	Jan-June2014	Jan-June2014	Jan-Mar2014	Unknown	Breast	Deep	0	1	0	1	0	0	0	1
13-C-N813	12	male	Negative	Kamuzu Central Hospital	Paeds	FNA	Submandibular	Head & Neck	Wednesday	clinician	Tumour tissue; too thick for cytological evaluation.	Non diagnostic		4 slides received.	Blood with pieces of non-haematological tumour tissue but too thick for proper identification.	Left submandibular swelling with loose teeth and 3 of them came out in a cerebral palsy patient.		African				1	0		non pathologist	Non Deep	0	6	5	Jan-dec2013	Jul-Dec2013	Oct-Dec2013	Negative	Head & Neck	Non Deep	0	0	0	0	1	0	1	0
14-C-N006	0.916	male	Negative	Kamuzu Central Hospital	Paeds	FNA	Cheek	Head & Neck	Monday	clinician	Burkitt's lymphoma.	Malignant	Lymphoma	4 slides	Cellular aspirate of uniform large lymphoid cells with smal cytoplasmic rim having vacuoles. Mitoses and large histiocytes present. Appearances of malignant lymphoma; Burkitt's type.	Left cervical lymphadenopathy mobile and non tender about 2x3cm each, two of them noted. Infraauricular fna.		African	Lymphoma - Burkitt's			1	1	Malignant	non pathologist	Non Deep	0	4	4	Jan-June2014	Jan-June2014	Jan-Mar2014	Negative	Head & Neck	Non Deep	0	0	0	0	1	0	0	1
13-C-N818	7	male	Negative	Kamuzu Central Hospital	Paeds	FNA	Submandibular	Lymph node	Friday	clinician	Non-optimal biopsy. Recommend biopsy for histology.	Non diagnostic		3 slides received	Bloody aspirate except for one slide which has pieces of tissue but too thick for cytological evaluation.	Bilateral cervical and submandibular lymphadenopathy, convulsions, Left hemiplegia		African				1	0		non pathologist	Non Deep	0	5	5	Jan-dec2013	Jul-Dec2013	Oct-Dec2013	Negative	Lymph node	Non Deep	0	0	0	0	0	0	1	0
13-C-N237	1	male	Negative	Kamuzu Central Hospital	Paeds	FNA	Abdomen	Abdomen	Monday	clinician	Malignant undifferentiated small cell tumour; most favoured as neuroblastoma. Wilm's tumour as differential diagnosis. Not lymphoma.	Malignant	unclassified	4 slides received	Blood with many discohesive and groups of small undifferentiated cells with little or moderate blue,somewhat fibrillary cytoplasm and round to oval nuclei with one nucleoli. Grouped cells are present in circular arrangements; either complete ci	1.5 years old boy with 4 months history of upper quadrant abdominal mass		African				1	1	Malignant	non pathologist	Deep	0	2	1	Jan-dec2013	Jan-June2013	apr-June2013	Negative	Abdomen	Deep	0	0	1	0	0	0	1	0
14-C-N1055	12	male	Unknown	Kamuzu Central Hospital	Paeds	FNA	Jaw	Head & Neck	Friday	clinician	Blood only. No malignant cells.	Non diagnostic		4 slides	Aspirate slides show only blood. No malignant cells.	Rt maxillary mass finished chemo in April 2014 for Burkitts lymphoma.( 13-C-N996)		African	Wilm's tumour			1	0		non pathologist	Non Deep	0	6	2	Jan-June2014	Jan-June2014		Unknown	Head & Neck	Non Deep	0	1	0	0	1	0	0	1
13-C-N1030	12		Negative	Kamuzu Central Hospital	Paeds	FNA	Abdomen	Abdomen	Wednesday	Clinician	Blood only.	Non diagnostic		4 slides received	Blood only. No tumour cells.	Mass on the epigastric extending to the umblicus with marging.		African	Benign lesion, NOS			1	0		non pathologist	Deep	0	5	3	Jan-dec2013	Jul-Dec2013	Oct-Dec2013	Negative	Abdomen	Deep	0	0	1	0	0	0	1	0
13-C-N548	1	male	Negative	Kamuzu Central Hospital	Paeds	FNA	Neck	Lymph node	Monday	clinician	Suggestive of chronic abscess. Biopsy for histology if malignancy suspected recommended.	Infectious		4 slides received	Blood with a moderate aspirate of a mixed lymphoid cell population. Alsomany polymorphs and large histiocytes with foamy cytoplasm. Appearances highly suggestive of an abscess. Not diagnostic of malignancy but if tumour is suspected a biopsy fo	1 year old boy, HTC non reactive with 1 week history of masses on the right cervical region about 3 x 3cm. Teeth intact . No other masses felt�		African				1	1	Infectious	non pathologist	Non Deep	0	7	6	Jan-dec2013	Jul-Dec2013	Jul-Sep2013	Negative	Lymph node	Non Deep	0	0	0	0	0	0	1	0
13-C-N828	4	male	Negative	Kamuzu Central Hospital	Paeds	FNA	Neck	Lymph node	Tuesday	pathologist	Non-haematological malignancy suspected; but recommend biopsy for histology.	Suspicious malignancy		3 slides.	Non-optimal aspirate; largely blood except for one slide with pieces of tissue with spindle shaped nuclei but too thick for cytological evaluation. Non-haematological malignancy likely but biopsy for histology recommended.	Generalized lymophadenopathy, i.e. cervical, axillary, submandibular, and inguinal nodes. Biggest node about 4x5 cm. First FNA came out bloody.		African	Lymphoma - Burkitt's			1	1	Suspicious malignancy	pathologist	Non Deep	0	7	7	Jan-dec2013	Jul-Dec2013	Oct-Dec2013	Negative	Lymph node	Non Deep	0	0	0	0	0	0	1	0
13-C-N848	5	male	Positive	Kamuzu Central Hospital	Paeds	FNA	Submandibular	Lymph node	Thursday	clinician	Blood only.	Non diagnostic		4 slides	Nonrepresentative biopsy being composed entirely of blood.	Bilateral submandibular mass of about 4x3cm with LAD submentally		African	Carcinoma, NOS			1	0		non pathologist	Non Deep	0	1	1	Jan-dec2013	Jul-Dec2013	Oct-Dec2013	Positive	Lymph node	Non Deep	1	0	0	0	0	0	1	0
14-C-N487	8	female	Negative	Kamuzu Central Hospital	Paeds	FNA	Kidney	Abdomen	Tuesday	pathologist	Malignant neuroendocrine tumour; such as neuroblastoma.	Malignant	unclassified	4 slides	Blood with cellular tumour of cohesive medium to large cells with in some places attempts at formation of rosette like structures. Appearances are those of a nonhaematopoetic tumour and favour a neuroendocrine tumour such as neuroblastoma.	Generalised lymphadenopathy. Genital warts, ? T.B adenitis		African	Hepatocellular carcinoma			1	1	Malignant	pathologist	Deep	0	7	7	Jan-June2014	Jan-June2014	Jan-Mar2014	Negative	Abdomen	Deep	0	0	1	0	0	0	0	1
14-C-N543	3	male	Negative	Kamuzu Central Hospital	Paeds	FNA	Cervical lymphnode	Lymph node	Thursday	clinician	Non-diagnostic aspirate. Consider excisional or tru-cut biopsy of lesion.	Non diagnostic		5 Slides.	Regretably this aspirate also shows largely blood with a mixed lymphoid cell population. No binucleate Reed- Sternberg type cells. No necrotic tissue debris.	Gynaecomantia since ART initiation- r/o pathology not much fluids.		African	Neuroblastoma			1	0		non pathologist	Non Deep	0	0	0	Jan-June2014	Jan-June2014	Mar-June2014	Negative	Lymph node	Non Deep	0	0	0	0	0	0	0	1
13-C-N434	14	female	Unknown	Kamuzu Central Hospital	Outpatient	FNA	Breast	Breast	Monday	clinician	Blood only.	Non diagnostic		3 slides	Nonrepresentative aspirate being composed entirely of blood. No breast parenchymal cells.	Progressive enlargement of the breast, no associated pain, no fever, no discharge , on examination has a firm mass about 5x6cm, not cystic, non tender and not attached to skin, >2mo		African	Carcinoma, NOS			1	0		non pathologist	Deep	0	1	0	Jan-dec2013	Jul-Dec2013	Jul-Sep2013	Unknown	Breast	Deep	0	1	0	1	0	0	1	0
13-C-N656	1	female	Negative	Kamuzu Central Hospital	Outpatient	FNA	Cervical region	Lymph node	Friday	clinician	Blood only.	Non diagnostic		4 slides received.	Non-representative aspirate; being composed entirely of blood.	Presented with 2 months history of left cervical mass which is hard.		African	Lymphoma - Burkitt's			1	0		non pathologist	Non Deep	0	12	9	Jan-dec2013	Jul-Dec2013	Jul-Sep2013	Negative	Lymph node	Non Deep	0	0	0	0	0	0	1	0
13-C-N477	5	female	Negative	Kamuzu Central Hospital	Paeds	FNA	Jaw	Head & Neck	Thursday	clinician	Burkitt's lymphoma.	Malignant	Lymphoma	4 slides	Cellular aspirate of a malignant lymphoma with typical cytological features of Burkitt's lymphoma.	Lef jaw mass affecting both pper and lower jawwith loosening of teeth on the left lower jaw. Right maxilla mass of 3x3cm for a month.		African				1	1	Malignant	non pathologist	Non Deep	0	1	1	Jan-dec2013	Jul-Dec2013	Jul-Sep2013	Negative	Head & Neck	Non Deep	0	0	0	0	1	0	1	0
13-C-N744	4	male	Negative	Kamuzu Central Hospital	Paeds	FNA	Abdominal cavity	Abdomen	Thursday	clinician	Wilm's tumour. Please confirm renal involvement.	Malignant	unclassified	4 slides	Mostly blood in which there are islands composed of small sheets of undifferentiated tumour cells represented by bare spindle to oval shaped hyperchromatic nuclei. Also one ball of epithelial type cells and a few discohesive large cells with ab	Huge abdominal mass LUQ about 10 cm below costal margin and extending medially to umbilicus. For ? 1 month.		African	Lymphoma - Burkitt's			1	1	Malignant	non pathologist	Deep	0	1	1	Jan-dec2013	Jul-Dec2013	Oct-Dec2013	Negative	Abdomen	Deep	0	0	1	0	0	0	1	0
13-C-N428	8	male	Negative	Kamuzu Central Hospital	Paeds	FNA	Cheek	Head & Neck	Tuesday	pathologist	No diagnostic material on slide.	Non diagnostic		1 slide	No cells seen on the slide.	Rt maxillary mass, palpable abd. Mass covering both upper quadrants also has floating teeth for 1mo		African				1	0		pathologist	Non Deep	0	1	1	Jan-dec2013	Jul-Dec2013	Jul-Sep2013	Negative	Head & Neck	Non Deep	0	0	0	0	1	0	1	0
14-C-N453	4	female	Negative	Kamuzu Central Hospital	Paeds	FNA	Abdomen	Abdomen	Tuesday	pathologist	Malignant tumour consistent with Neuroblastoma.	Malignant	unclassified	4 slides	Blood with mainly cohesive groups of medium to large round blue cells with a small rim of non-vacuolated cytoplasm. In some areas there is impression organoid formations though no true rosettes are identified. Appearances are those of a nonhaem	Abdominal mass covering the RUQ extending into the RLQ hard and irregular to palpation. On USS multiple solid masses in the liver largest one 7.		African				1	1	Malignant	pathologist	Deep	0	3	2	Jan-June2014	Jan-June2014	Jan-Mar2014	Negative	Abdomen	Deep	0	0	1	0	0	0	0	1
13-C-N912	15	male	Unknown	Kamuzu Central Hospital	Outpatient	FNA	Neck	Lymph node	Thursday	clinician	Small round cells; probably from a tumour. Biopsy for histology recommended.	Suspicious malignancy		1 slide received.	Bloody aspirate with discohesive and small groups of uniforn cells represented by bare round to oval nuclei and sheets of similar cells but which are too thick for cytology No nucleoli are seen in these cells which are just a little bigger than	Neck swellings and lymph nodes.		African	Carcinoma, NOS			1	1	Suspicious malignancy	non pathologist	Non Deep	0	7	6	Jan-dec2013	Jul-Dec2013	Oct-Dec2013	Unknown	Lymph node	Non Deep	0	1	0	0	0	0	1	0
14-C-N214	1	female	Negative	Kamuzu Central Hospital	Paeds	FNA	Cervical region	Lymph node	Tuesday	pathologist	Abscess.	Infectious		4 slides received.	Cellular aspirate showing abundant polymorphs and scattered large mononuclear cells. No slides stained by ZN. Appearances of an abscess.	Abnormal breast discharge.		African	Specific infection			1	1	Infectious	pathologist	Non Deep	0	1	1	Jan-June2014	Jan-June2014	Jan-Mar2014	Negative	Lymph node	Non Deep	0	0	0	0	0	0	0	1
13-C-N872	5	male	Positive	Kamuzu Central Hospital	Paeds	FNA	head	Head & Neck	Wednesday	clinician	Suspicious for large cells lymphoma. Insufficient material for diagnosis. Biopsy for histology recommended.	Suspicious malignancy		4 slides.	Blood with small packets of large cells represented by large round nuclei with prominent nucleoli and scanty cytoplasm. These are suspicious for large cell lymphoma but biopsy for histology is advised to confirm diagnosis.	Swelling of infra-auricular area and submandibular area bilaterally. Duration of 1 month.		African	Lymphoma - Burkitt's			1	1	Suspicious malignancy	non pathologist	Non Deep	0	5	5	Jan-dec2013	Jul-Dec2013	Oct-Dec2013	Positive	Head & Neck	Non Deep	1	0	0	0	1	0	1	0
13-C-N693	5	female	Negative	Kamuzu Central Hospital	Outpatient	FNA	Neck	Lymph node	Monday	clinician	Mostly blood. Occasional large atypical mononuclear cells and binucleated forms present	Suspicious malignancy		2 slides received.	Appearances would be consinstent with relapse of hodgkins lymphoma f there was previous histological diagnosis. If treatment was based on presumptive diagnosis then a biopsy for histology is recommended	Mass in the neck, Left side for one month. Initially received chemo for Hodgkins lymphoma. Completed in June, 2013. Now suspicious of relapse.		African		888353128		1	1	Suspicious malignancy	non pathologist	Non Deep	0	8	7	Jan-dec2013	Jul-Dec2013	Jul-Sep2013	Negative	Lymph node	Non Deep	0	0	0	0	0	0	1	0
13-C-N241	0.75	male	Negative	Kamuzu Central Hospital	Paeds	FNA	Abdomen	Abdomen	Tuesday	pathologist	Undifferentiated malignant tumour consistent with neuroblastoma.	Malignant	unclassified	4 slides	Very cellular aspirate of a malignant tumour present as numerous discohesive and sheets of undifferentiated but uniform cells, often present as round to oval nuclei without covering cytoplasm; rarely a little bleu cytoplasmic rim. Numerous smal	9 month old boy with very large abdominal mass coming from right flank. USS report not sure of origin. Neuroblastoma highest on differential diagnosis.		African				1	1	Malignant	pathologist	Deep	0	1	0	Jan-dec2013	Jan-June2013	apr-June2013	Negative	Abdomen	Deep	0	0	1	0	0	0	1	0
13-C-N1048	4	female	Negative	Kamuzu Central Hospital	Paeds	FNA	Neck	Lymph node	Thursday	clinician	Suspicious for Hodgkin's disease. Recommend biopsy for histology to confirm diagnosis.	Malignant	Lymphoma	4 slides	Very cellular aspirate of a mixed lymphoid cell population with many large lymphocytes and other mononuclear cells; occasional eosinophils. A few binucleate cells resembling Reed-Sternberg cells. No tissue necrosis. Appearances not diagnostic o	Left cervical lymphadenopathy about 2x3cm, two of them for 3mo.		African	Specific infection			1	1	Malignant	non pathologist	Non Deep	0	1	1	Jan-dec2013	Jul-Dec2013	Oct-Dec2013	Negative	Lymph node	Non Deep	0	0	0	0	0	0	1	0
13-C-N1065	3	male	Negative	Kamuzu Central Hospital	Paeds	FNA	Abdomen	Abdomen	Friday	clinician	Undifferentiated malignant tumour consistent with Wilm's tumour if of renal origin.	Malignant	unclassified	4 slides	Bloody aspirate with many sheets and numerous discohesive small undifferentiated round to spindle shaped cells without formation of organoid structures. No rosettes seen. No cross striations. Appearances are those of an undifferentiated maligna	Abdominal mass covering almost entire upper quadrants for 2 months.		African	Sarcoma NOS			1	1	Malignant	non pathologist	Deep	0	12	9	Jan-dec2013	Jul-Dec2013	Oct-Dec2013	Negative	Abdomen	Deep	0	0	1	0	0	0	1	0
14-C-N839	0.75	female	Negative	Kamuzu Central Hospital	Paeds	FNA	Neck	Lymph node	Wednesday	clinician	Consistent with Abscess	Infectious		4 slides	Bloody aspirate with numerous neutrophils, histiocytes and necrotic debris. No granulomas or malignancy seen. Appearancesof inflammatory lesion with abscess formation.	Generalised lymphdenopathy. ?lymphoma, TB adenitis.		African	Lymphoma - Burkitt's			1	1	Infectious	non pathologist	Non Deep	0	1	1	Jan-June2014	Jan-June2014	Mar-June2014	Negative	Lymph node	Non Deep	0	0	0	0	0	0	0	1
13-C-N131	3	male	Negative	Kamuzu Central Hospital	Paeds	FNA	Hip	Extremities	Wednesday	clinician	Non-representative biopsy.	Non diagnostic		2 slides received.	Hardly any tumour cells on the slide. Few red blood cells and fat tissue only.	Has two sotf tissue masses one abdout 5 - 6cm diameter, the other is 10cm diameter, bulging and soft, smaller one is left anterior hip and large one is in the posterior aspect of left hip.		African	Adenocarcinoma	999338984		1	0		non pathologist	Non Deep	0	1	0	Jan-dec2013	Jan-June2013	apr-June2013	Negative	Chest or Back or Extremities	Non Deep	0	0	0	0	0	1	1	0
13-C-N003	14	female	Negative	Kamuzu Central Hospital	Outpatient	FNA	posterior neck	Lymph node	Tuesday	pathologist	Undifferentiated carcinoma consistent with metastases of nasopharyngeal carcinoma. No evidence of tuberculosis.	Malignant	carcinoma	3 slides	Blood with cellular aspirates of tumour cells, appearing singly or in aggregates, sheets and clusters. Tumour cells are predominantly small undifferentiated, present as round or oval nuclei with prominent nucleoli with some variation in nuclear	Bilateral huge lymphadenopathy since 2010, cervical and postauricular. Not responsive to TB treatment. Nasal speech, difficulty hearing and weight loss.		African				1	1	Malignant	pathologist	Non Deep	0	0	0	Jan-dec2013	Jan-June2013	Jan-Mar2013	Negative	Lymph node	Non Deep	0	0	0	0	0	0	1	0
13-C-N299	2	male	Negative	Kamuzu Central Hospital	Paeds	FNA	Right periaricular	Head & Neck	Friday	clinician	Blood only.	Non diagnostic		4 slides	The slides only show blood. No tumour cells seen.	Swelling on the Rt intrancular site since 7/12 of birth. Initially it was small but now increasing in size. o/E no obvious mass palpable but woth notable swelling cystic like.		African	Sarcoma NOS			1	0		non pathologist	Non Deep	0	7	7	Jan-dec2013	Jan-June2013	apr-June2013	Negative	Head & Neck	Non Deep	0	0	0	0	1	0	1	0
13-C-N289	4	female	Negative	Kamuzu Central Hospital	Paeds	FNA	Abdomen	Abdomen	Monday	clinician	Malignany cells consistent with Wilm's tumour.	Malignant	unclassified	4 slides	Bloody and cellular aspirate of tumour cells with variable shapes and sizes, forming solid sheets, trabeculae and nests. Appearances consistent with Wilm's tumour.	Huge abd. Mass covering the entire abdomen.		African		999612420		1	1	Malignant	non pathologist	Deep	0	0	0	Jan-dec2013	Jan-June2013	apr-June2013	Negative	Abdomen	Deep	0	0	1	0	0	0	1	0
14-C-N400	8	male	Unknown	Kamuzu Central Hospital	Paeds	FNA	Leg	Extremities	Monday	clinician	Malignant round blue cell tumour. Consider Neuroblastoma or Ewing's tumour.	Malignant	unclassified	4 slides	Numerous clusters of medium size round cells with scanty rin of cytoplasm and inconspicuous nucleoli. Some variation in cell size and no cytoplasmic vacuoles. Malignnant round blue cell tumour; neuroblastoma or ewing's tumour.	Rt neck swelling, chronic productive cough ? Lymphoma.		African				1	1	Malignant	non pathologist	Non Deep	0	3	3	Jan-June2014	Jan-June2014	Jan-Mar2014	Unknown	Chest or Back or Extremities	Non Deep	0	1	0	0	0	1	0	1
13-C-N996	10	male	Negative	Kamuzu Central Hospital	Paeds	FNA	Maxilla	Head & Neck	Friday	clinician	Burkitt's lymphoma.	Malignant	Lymphoma	4 slide received	Cellular aspirate of a malignant lymphoma with typical cytoplasmic vacuoles of Burkitt's lymphoma.	Right maxillary mass with right proptosis with some loosenig of teeth on the affected side.		African				1	1	Malignant	non pathologist	Non Deep	0	4	4	Jan-dec2013	Jul-Dec2013	Oct-Dec2013	Negative	Head & Neck	Non Deep	0	0	0	0	1	0	1	0
13-C-N247	13	male	Negative	Kamuzu Central Hospital	Paeds	FNA	Abdomen	Abdomen	Wednesday	clinician	Residual tumour consistent with large cell lymphoma.	Malignant	Lymphoma	slides	Two of the slides are largely blood. One slide has malignant cells at the edge; large round cell with a little cytoplasm that does not have vacuoles. Appearances are those of residual tumour consistent with large cell, non-Burkitt's lymphoma.	13yr old boy presented with abd. mass in March, assumed to be lymphoma clinically, never had an FNA. Mass has become smaller with chemo but is still present, which makes us worried that this is not lymphoma. Ultrasound shows normal kidneys and		African				1	1	Malignant	non pathologist	Deep	0	1	1	Jan-dec2013	Jan-June2013	apr-June2013	Negative	Abdomen	Deep	0	0	1	0	0	0	1	0
14-C-N033	3	male	Negative	Kamuzu Central Hospital	Paeds	FNA	Abdomen	Abdomen	Friday	clinician	Malignant, non -haematological tumour; such as embryonal rhabdomyosarcoma; if kidneys are clear.	Malignant	unclassified	4 slides	Blood with scattered, discohesive, large and irregularly shaped bare nuclei which do do form any organoid structures. Appearances of a non-hematological malignant tumour; most likely a sarcomatous tumour. Differential diagnosis would include Wi	Shortness of breath. Right lung mass.		African				1	1	Malignant	non pathologist	Deep	0	2	1	Jan-June2014	Jan-June2014	Jan-Mar2014	Negative	Abdomen	Deep	0	0	1	0	0	0	0	1
13-C-N453	13	female	Negative	Kamuzu Central Hospital	Paeds	FNA	Abdomen	Abdomen	Thursday	clinician	Burkitt's lymphoma.	Malignant	Lymphoma	4 slides	Mostly blood . Occasional large lymphoid cells with eccentric rim of cytoplasm with Vacuoles consistent with Burkitt's lymphoma. Also four very large cells with round nuclei and abundant bluish cytoplasm probably from the liver.	Abdominal distension with two palpable masses in left adnexa and right upper quadrant. The patient also has massive bloody ascites.		African				1	1	Malignant	non pathologist	Deep	0	4	4	Jan-dec2013	Jul-Dec2013	Jul-Sep2013	Negative	Abdomen	Deep	0	0	1	0	0	0	1	0
14-C-N388	3	male	Negative	Kamuzu Central Hospital	Paeds	FNA	Abdomen	Abdomen	Wednesday	clinician	Non-representative FNA biopsy; blood only.	Non diagnostic		4 slides	Bloody fluid; no tumour cells seen.	Abd. Mass on LUQ extending to the epigastric area, hard to palpation.		African	Rhabdomyosarcoma			1	0		non pathologist	Deep	0	7	6	Jan-June2014	Jan-June2014	Jan-Mar2014	Negative	Abdomen	Deep	0	0	1	0	0	0	0	1
13-C-N617	6	female	Negative	Kamuzu Central Hospital	Paeds	FNA	Abdomen	Abdomen	Tuesday	pathologist	Malignant neoplasm, favor lymphoid.	Malignant	Lymphoma	4 slides received.	background (which implies necrosis). The malignant cells are poorly preserved. This is NOT because of tissue handling, but most likely because of the nature of the tumor; either the cells are necrotic because of rapid proliferation (tumor nec	Abdominal masS.		African	Breast- Invasive ductal carcinoma			1	1	Malignant	pathologist	Deep	0	17	16	Jan-dec2013	Jul-Dec2013	Jul-Sep2013	Negative	Abdomen	Deep	0	0	1	0	0	0	1	0
14-C-N278	11	male	Negative	Kamuzu Central Hospital	Paeds	FNA	Abdomen	Abdomen	Tuesday	pathologist	Burkitt's lymphoma.	Malignant	Lymphoma	4 slides received.	Cellular aspirate of a malignant lymphoma; medium to large lymphoid cells with small , vacuolated cytoplasmic rim tyipcal of Burkitt's lymphoma.	Chronic right breast pain. More than 2 years. Palable tender mass in the breast.		African	Lymphoma - Hodgkin's			1	1	Malignant	pathologist	Deep	0	6	4	Jan-June2014	Jan-June2014	Jan-Mar2014	Negative	Abdomen	Deep	0	0	1	0	0	0	0	1
13-C-N211	9	female	Negative	Kamuzu Central Hospital	Paeds	FNA	Abdomen	Abdomen	Friday	clinician	Inadequate/nonrepresentative biopsy.	Non diagnostic		2 slides	A thin smear of aspirated blood. No tumour cells seen.	Huge abdominal mass on the right side of the abdomen non tender with irregular edges for 1 month.		African				1	0		non pathologist	Deep	0	0	0	Jan-dec2013	Jan-June2013	apr-June2013	Negative	Abdomen	Deep	0	0	1	0	0	0	1	0
13-C-N816	15	female	Negative	Kamuzu Central Hospital	Paeds	FNA	Abdomen	Abdomen	Thursday	clinician	Burkitt's lymphoma.	Malignant	Lymphoma	4 slides received.	Cellular aspirate of malignant lymphoid tumour with typical features of Burkitt's lymphoma; small cytoplasmic rim with vacuoles.	Huge abdominal mass covering almost the entire abdomen, hard to palpation, right eye proptosis.		African				1	1	Malignant	non pathologist	Deep	0	5	4	Jan-dec2013	Jul-Dec2013	Oct-Dec2013	Negative	Abdomen	Deep	0	0	1	0	0	0	1	0
14-C-N095	13	female	Negative	Kamuzu Central Hospital	Paeds	FNA	Cervical lymphnode	Lymph node	Friday	clinician	Suggestive of tuberculosis. Biopsy for histology recommemded.	TB Infection		4 slides	Caseous material with few scattered lymphocytes; highly suggestive of tuberculosis.	Cervical mass about 3x3cm for 3weeks		African	Hepatocellular carcinoma			1	1	TB Infection	non pathologist	Non Deep	0	1	1	Jan-June2014	Jan-June2014	Jan-Mar2014	Negative	Lymph node	Non Deep	0	0	0	0	0	0	0	1
14-C-N096	5	female	Negative	Kamuzu Central Hospital	Paeds	FNA	Mandible	Head & Neck	Thursday	clinician	Infected malignat tumour. Not able to classify. Recommend biopsy for histology	Malignant	unclassified	4 slides received.	Scattered, discohesive, large to very large round to oval bare nuclei with prominent nucleoli in a background blood and pus cells. Appearances of an infected malignant tumour. Does not appear to be lymphoid tumour. Recommend biopsy for histolo	Generalized LAD largest about 3x3cm.		African	Kaposi sarcoma			1	1	Malignant	non pathologist	Non Deep	0	2	1	Jan-June2014	Jan-June2014	Jan-Mar2014	Negative	Head & Neck	Non Deep	0	0	0	0	1	0	0	1
14-C-N1010	14	female	Negative	Kamuzu Central Hospital	Paeds	FNA	Abdomen	Abdomen	Monday	clinician	Malignant cells consistent with Wilm's tumour	Malignant	unclassified	3 slides	Smears show cells in sheets, papillary formation and occasional tubular structures and single cells. The cells show hyperchromasia, high N/C ratio and nuclear irregularity.	Multiple swelling on both sides of the neck.		African	Lymphoma - Burkitt's			1	1	Malignant	non pathologist	Deep	0	4	3	Jan-June2014	Jan-June2014		Negative	Abdomen	Deep	0	0	1	0	0	0	0	1
14-C-N005	10	male	Negative	Kamuzu Central Hospital	Paeds	FNA	Submandibular	Lymph node	Sunday	clinician	Not diagnostic of malignancy.	Benign Lesion		4 slides	Cellular aspirate of a mixed lymphoid cell population; large and small lymphocytes, some with mitoses. Not diagnostic of malignancy. No necrotic tissue.	Bilateral, submandibular lymphadenopathy, anaemia, fevers for 3months.		African		999310003		1	1	Benign Lesion	non pathologist	Non Deep	0	5	4	Jan-June2014	Jan-June2014	Jan-Mar2014	Negative	Lymph node	Non Deep	0	0	0	0	0	0	0	1
12-C-N065	2	male	Unknown	Kamuzu Central Hospital	Paeds	FNA	Temporal area	Head & Neck	Wednesday	clinician	Dense collections of small atypical cells; Small round blue cell tumor; differential diagnosis incuides lymphoma and possible Ewings sarcoma; suggest biopsy	Malignant	unclassified	8 slides	Done	Osteolytic skull bones with mass extension into the dura		African				1	1	Malignant	non pathologist	Non Deep	0	14	13	Jan-dec2012	Jan-Jun2012	Apr-Jun2012	Unknown	Head & Neck	Non Deep	0	1	0	0	1	0	0	0
13-C-N085	10	male	Negative	Kamuzu Central Hospital	Paeds	FNA	FNA	Lymph node	Thursday	clinician	Mixed lymphoid cell population consistent with reactive lymph node. See also 13-T-N264.	Benign Lesion		2 slides	A cellular lymphoid cell aspirate showing a mixed cell population, including some eosinophils. No binucleate cells. No necrotic tissue. No evidence of malignancy.	2months history of bulging lymphadenopathy in the neck and axilla,bilateral,several large nodes, ranging in size from 2-6cm in diam.		African	Sarcoma NOS			1	1	Benign Lesion	non pathologist	Non Deep	0	13	8	Jan-dec2013	Jan-June2013	Jan-Mar2013	Negative	Lymph node	Non Deep	0	0	0	0	0	0	1	0
14-C-N784	2	male	Negative	Kamuzu Central Hospital	Paeds	FNA	Abdomen	Abdomen	Thursday	clinician	Malignant cells consistent with Wilm's tumour.	Malignant	unclassified	7 slides.	Blood stained fluid with sheets of undifferentiated small spindle shaped cells and nest of epithelial type cells togeter with undifferetiated round cells. Malignant tumour with a polymorphous cellular component consistent with Wilm's tumour.	Generalised lymphadenopathy, biggest node 3x2cm, CXR shows widening of mediasternum.		African	Sarcoma NOS			1	1	Malignant	non pathologist	Deep	0	1	1	Jan-June2014	Jan-June2014	Mar-June2014	Negative	Abdomen	Deep	0	0	1	0	0	0	0	1
14-C-N1031	12	male	Negative	Kamuzu Central Hospital	Paeds	FNA	Abdomen	Abdomen	Monday	clinician	Malignant tumour consistent with Wilm's tumour.	Malignant	unclassified	4 slides	Cellular aspirate of pleomorphic polygonal cells and undifferentiated small spindle cells, both represented by hyperchromatic bare nuclei, mostly in sheets. Mitoses present.	58 years old man with mass on the back(left) need FNA to establish diagnosis. He is in excellent condition.		African	Squamous cell carcinoma			1	1	Malignant	non pathologist	Deep	0	1	1	Jan-June2014	Jan-June2014		Negative	Abdomen	Deep	0	0	1	0	0	0	0	1
12-C-N003	12	male	Negative	Kamuzu Central Hospital	Paeds	FNA	Jaw	Head & Neck	Monday	clinician	Burkitt's lymphoma most likely. Poor quality preparation.	Malignant	Lymphoma	1 slide	A technically poor preparation; too thick and poorly stained for cytological evaluation. Overall patern suggest Burkitts lymphoma	Swelling in the mouth 2 months after teeth extraction		African				1	1	Malignant	non pathologist	Non Deep	0	27	2	Jan-dec2012	Jan-Jun2012	Jan-Mar2012	Negative	Head & Neck	Non Deep	0	0	0	0	1	0	0	0
14-C-N586	6	female	Negative	Kamuzu Central Hospital	Paeds	FNA	Abdomen	Abdomen	Friday	clinician	Blood only.	Non diagnostic		4 slides received.	A non-representative aspirate being compose entirely of blood. No tumour cells seen.	Cervical lymph nodes. ?TB ?lymphoma		African				1	0		non pathologist	Deep	0	3	3	Jan-June2014	Jan-June2014	Mar-June2014	Negative	Abdomen	Deep	0	0	1	0	0	0	0	1
14-C-N1054	11	male	Negative	Kamuzu Central Hospital	Paeds	FNA	Maxilla	Head & Neck	Friday	clinician	Burkitt's lymphoma.	Malignant	Lymphoma	4 slides.	Cellular aspirate of malignant lymphoma cells medium size, with frequent mitoses and cytoplasmic vacuoles consistent with Burkitt's lymphoma.	Multiple liver masses on CT.		African				1	1	Malignant	non pathologist	Non Deep	0	6	2	Jan-June2014	Jan-June2014		Negative	Head & Neck	Non Deep	0	0	0	0	1	0	0	1
14-C-N1032	10	male	Negative	Kamuzu Central Hospital	Paeds	FNA	Maxilla	Head & Neck	Monday	clinician	Occasional Burkitt's lymphoma cell. Please repeat FNAB.	Malignant	Lymphoma	4 slides	Mostly blood with scattered nuclear chromatin smudges and foamy histiocytes. Occasional lymphoid cells with features consistent with Burkitt's lymphoma.	LUQ mass + L flank mass of about 5cm extending medially.		African	Malignant lesion,NOS			1	1	Malignant	non pathologist	Non Deep	0	1	1	Jan-June2014	Jan-June2014		Negative	Head & Neck	Non Deep	0	0	0	0	1	0	0	1
14-C-N442	14	female	Negative	Kamuzu Central Hospital	Paeds	FNA	Breast	Breast	Monday	clinician	Benign breast lump; consistent with adenoma/fibroadenoma.	Benign Lesion		2 slides.	Largely blood and a few uniform, round to oval nuclei with a open chromatin pattern; benign lesion consistent with fibroadenoma/adenoma.	Has generalised lymphnode with precious TB treatment 4 times in 1987,2000,2004,2007. Has leg sign suggestion of kaposi's sarcoma,TB vs malignancy (lymphoma)		African				1	1	Benign Lesion	non pathologist	Deep	0	3	2	Jan-June2014	Jan-June2014	Jan-Mar2014	Negative	Breast	Deep	0	0	0	1	0	0	0	1
12-C-N091	10	female	Negative	Kamuzu Central Hospital	Paeds	FNA	Lymph node	Lymph node	Wednesday	clinician	No diagnostic features of malignancy.	Benign Lesion		4 slides	blood and mixed lymphoid cell aspirate. No diagnostic feature of Hodgkins disease	Large lymph node neck and mediastinal masses		African				1	1	Benign Lesion	non pathologist	Non Deep	0	10	2	Jan-dec2012	Jan-Jun2012	Apr-Jun2012	Negative	Lymph node	Non Deep	0	0	0	0	0	0	0	0
13-C-N452	4	female	Negative	Kamuzu Central Hospital	Paeds	FNA	Abdomen	Abdomen	Thursday	clinician	Sarcomatous tumour such as Embryomal rhabdomyosarcoma.	Malignant	Sarcoma	7 slides	Cellular aspirate of numerous discohesive cells, sheets and trabeculae of varibale sized cells including sheets of spindle cells and small rosettes. Malignant nonlymphoid tumour; most likely sarcoma such as Embryonal rhabdomyosarcoma.	Abdominal mass on the left quadrant about 8 cm below the coastal margin.		African				1	1	Malignant	non pathologist	Deep	0	4	4	Jan-dec2013	Jul-Dec2013	Jul-Sep2013	Negative	Abdomen	Deep	0	0	1	0	0	0	1	0
13-C-N399	8	male	Negative	Kamuzu Central Hospital	Paeds	FNA	Abdomen	Abdomen	Tuesday	pathologist	Malignant lymphoma.	Malignant	Lymphoma	4 slides	Very cellular aspirate of uniform, round medium size cells typicla of lymphocytes showing frequent mitoses. No cytoplasmic vacuoules are seen but the specimen has stained poorly. Appearances are those of a malignant lymphoma.	Huge abd. Mass covering both upper quadrants and also a right maxillary mass. Abd. USS shows a hypoechgenicmass about 14.5x10cm occupying entire upper quadrants,mild ascites, kidneys moderate ascites, liver normal.		African				1	1	Malignant	pathologist	Deep	0	2	2	Jan-dec2013	Jul-Dec2013	Jul-Sep2013	Negative	Abdomen	Deep	0	0	1	0	0	0	1	0
14-C-N1081	13	female	Negative	Kamuzu Central Hospital	Paeds	FNA	Pelvis	Abdomen	Tuesday	pathologist	Malignant sarcomatous tumour.	Malignant	Sarcoma	4 slides	Pleomorphic malignant tumour. Bacground of small undifferentiated cells present as bare hyperchromatic nuclei and sheets of larger polygonal cells showing variable sises; abundant cytoplasm and prominent nucleoli. Mitoses present. Malignant sar	Swelling on occipital region.		African				1	1	Malignant	pathologist	Deep	0	2	2	Jan-June2014	Jan-June2014		Negative	Abdomen	Deep	0	0	1	0	0	0	0	1
13-C-N676	8	male	Negative	Kamuzu Central Hospital	Paeds	FNA	Maxilla	Head & Neck	Friday	clinician	Burkitt's lymphoma.	Malignant	Lymphoma	4 slides received.	Cellular aspirate of a mlaignant lymphoma with degenerative cytoplasmic changes otherwise typical of Burkitt's lymphoma.	Right maxillary mass with loosening of teeth for 2 yrs.		African				1	1	Malignant	non pathologist	Non Deep	0	6	3	Jan-dec2013	Jul-Dec2013	Jul-Sep2013	Negative	Head & Neck	Non Deep	0	0	0	0	1	0	1	0
14-C-N138	3	female	Negative	Kamuzu Central Hospital	Paeds	FNA	Abdomen	Abdomen	Monday	clinician	Consistent with Wilm's tumour.	Malignant	unclassified	4 slides	Mostly blood. Small groups of undifferentiated cells with round to oval shaped nuclei and scanty cytoplasm. Abundant nuclear chromatin smudges. Appearances are consistent with Wlim's tumour.	Severe anaemia, hepatosplenomegaly, diffuse adenopathy x8/12		African				1	1	Malignant	non pathologist	Deep	0	2	1	Jan-June2014	Jan-June2014	Jan-Mar2014	Negative	Abdomen	Deep	0	0	1	0	0	0	0	1
14-C-N229	7	male	Negative	Kamuzu Central Hospital	Paeds	FNA	Jaw	Head & Neck	Wednesday	clinician	Burkitt's lymphoma.	Malignant	carcinoma	4 slides received.	Malignant lympoma with typical Burkitt's lymphoma features.	On TB treatment since Nov 2013( RHZE) and SA still having fevers. Splenomegaly, abdominal lymph nodes and the �.nodes. Having skin lesion KS-like.		African	Specific infection			1	1	Malignant	non pathologist	Non Deep	0	6	6	Jan-June2014	Jan-June2014	Jan-Mar2014	Negative	Head & Neck	Non Deep	0	0	0	0	1	0	0	1
14-C-N591	2	male	Unknown	Kamuzu Central Hospital	Paeds	FNA	Scalp	Head & Neck	Thursday	clinician	Indicative of sarcomatous tumour. Material inadequate for conclusive diagnosis.	Malignant	Sarcoma	4 slides received.	Mostly blood except for three small groups of two, three and eight large oval to spindle shaped nuclei five of which have trailing elongated cytoplasmic processes. Appearances highly indicative of sarcomatous rather than haematpoietic tumour.	Patient done enucleation in May 2013, now has a left cheek mass extending into the left nostil and the other masson left zygomatic bone.		African				1	1	Malignant	non pathologist	Non Deep	0	4	3	Jan-June2014	Jan-June2014	Mar-June2014	Unknown	Head & Neck	Non Deep	0	1	0	0	1	0	0	1
13-C-N1006	7	female	Negative	Kamuzu Central Hospital	Paeds	FNA	Abdomen	Abdomen	Monday	clinician	Malignant; nonhaematological tmour. Consider Wilm's tumour.	Malignant	unclassified	4 slides received	Cellular aspirate of a rather mixed cellular population. This includes bare round nuclei which vary in sizes and some very large, almost giant tumour cells. Appearances would be consistent with Wilm's tumour, if the kidneys are involved.	Mass on the RUQ about 5cm below the coastal margin with inguinal edges.		African				1	1	Malignant	non pathologist	Deep	0	2	1	Jan-dec2013	Jul-Dec2013	Oct-Dec2013	Negative	Abdomen	Deep	0	0	1	0	0	0	1	0
13-C-N462	12	male	Negative	Kamuzu Central Hospital	Paeds	FNA	Submandibular	Head & Neck	Sunday	clinician	Burkitt's lymphoma.	Malignant	Lymphoma	4 slides	Cellular aspirate of medium to large lymphoid cells with eccentric cytoplasmic rim. Some cells show vacuoles typical of Burkitt's lymphoma	two weeks history of left maxillary mass; left jaw, submandibular region with loose teeth.		African				1	1	Malignant	non pathologist	Non Deep	0	4	2	Jan-dec2013	Jul-Dec2013	Jul-Sep2013	Negative	Head & Neck	Non Deep	0	0	0	0	1	0	1	0
14-C-N158	13	male	Negative	Kamuzu Central Hospital	Paeds	FNA	Maxilla	Head & Neck	Thursday	clinician	Blood only.	Non diagnostic		4 slides received.	Blood only. No tumour cells seen.	Huge breast lump which was excised before and biopsy said carcinoma. No comment on the margins. Mass recurred.		African	Hepatocellular carcinoma			1	0		non pathologist	Non Deep	0	6	5	Jan-June2014	Jan-June2014	Jan-Mar2014	Negative	Head & Neck	Non Deep	0	0	0	0	1	0	0	1
13-C-N894	14	male	Unknown	Kamuzu Central Hospital	Outpatient	FNA	Neck	Head & Neck	Monday	clinician	Abscess. No malignancy.	Infectious		3 slides.	Blood with abundant pus cell cells consistent with abscess.	1 month history of neck mass, 1x1 cm of left anterior triangle, firm and immobile, ??malignant vs. benign mass.		African				1	1	Infectious	non pathologist	Non Deep	0	3	2	Jan-dec2013	Jul-Dec2013	Oct-Dec2013	Unknown	Head & Neck	Non Deep	0	1	0	0	1	0	1	0
14-C-N674	13	female	Negative	Kamuzu Central Hospital	Paeds	FNA	Abdomen	Abdomen	Thursday	clinician	Burkitt's lymphoma.	Malignant	Lymphoma	4 slides	Cellular aspirate of malignant tumour of medium to large lymphoid cells with small cytoplasmic rim containing vacuoles typical of Burkitt's lymphoma.	Abdominal mass on LUQ extending into the lower quadrant about 6cm from coastal margin, irregular and hard to palpation.		African				1	1	Malignant	non pathologist	Deep	0	22	18	Jan-June2014	Jan-June2014	Mar-June2014	Negative	Abdomen	Deep	0	0	1	0	0	0	0	1
13-C-N713	6	male	Negative	Kamuzu Central Hospital	Paeds	FNA	Lymph node	Lymph node	Tuesday	pathologist	Highly suggestive of Non-Hodgkin's lymphoma. Biopsy for histology recommended.	Malignant	Lymphoma	4 slides.	Cellular aspirate of unifrm medium to large lymphoid cells some of which show mitoses. Highly suggestive of non-Hodgkin's lymphoma. Biopsy for histological confirmation and typing recommended.	6 year old boy, with three months history of generalized LAD: largest +/- 5x5 cm. Has been on Tb perscription for 3 weeks now but not much change. Patient in the ward. Site of specimen: femoral lymph node.		African	Sarcoma NOS			1	1	Malignant	pathologist	Non Deep	0	9	8	Jan-dec2013	Jul-Dec2013	Oct-Dec2013	Negative	Lymph node	Non Deep	0	0	0	0	0	0	1	0
13-C-N783	11	male	Negative	Kamuzu Central Hospital	Paeds	FNA	Inguinal mass	Lymph node	Friday	clinician	Malignant lymphoma consistent with Burkitt's lymphoma.	Malignant	Lymphoma	4 slides received	Moderately cellular aspirate of medium size lymphoid cells with small cytoplasmic rim with many vacuoles typical of Burkitt's lymphoma cells.	Gross abdominal distension with mass on RUQ. �widened mediasternum. Also with inguinal and femoural LAD. FNA sample looks like clear fluid		African	Lymphoma NOS			1	1	Malignant	non pathologist	Non Deep	0	0	0	Jan-dec2013	Jul-Dec2013	Oct-Dec2013	Negative	Lymph node	Non Deep	0	0	0	0	0	0	1	0
14-C-N688	11	male	Negative	Kamuzu Central Hospital	Paeds	FNA	Jaw	Head & Neck	Monday	clinician	Undifferentiated sarcomatous tumour; biopsy for histology recommended if a specific name is desirable.	Malignant	Sarcoma	3 slides	Cellular aspirate of malignant tumour showing a mixture of discohesive and sheets of small cells which vary in shapes; predominanntly round cells but with spindle cells together with some giant cells with round and others with irregularly shap	3 weeks history of abdominal mass on the RUQ of about 6cm below the coastal margins.		African	Sarcoma NOS			1	1	Malignant	non pathologist	Non Deep	0	18	17	Jan-June2014	Jan-June2014	Mar-June2014	Negative	Head & Neck	Non Deep	0	0	0	0	1	0	0	1
14-C-N200	13	female	Negative	Kamuzu Central Hospital	Paeds	FNA	Abdomen	Abdomen	Friday	clinician	Burkitt's lymphoma.	Malignant	Lymphoma	4 slides received	Blood with malignant lymphoma cells; medium to large cells with small vacuolated rim of cytoplasm typical of Burkitt's lymphoma.	Huge abdominal mass on the right frank, abdominal USS huge complex mass, right kidney not seen. No measurements of the mass given.		African	Hepatocellular carcinoma			1	1	Malignant	non pathologist	Deep	0	3	3	Jan-June2014	Jan-June2014	Jan-Mar2014	Negative	Abdomen	Deep	0	0	1	0	0	0	0	1
14-C-N1044	1	female	Negative	Kamuzu Central Hospital	Paeds	FNA	Cervical lymphnode	Lymph node	wednesday	clinician	Polymorphous lymphoid cell aspirate. Cannot exclude Hodgkin's disease. Biopsy for Histology recommended.	Benign Lesion		4 slides	Only one of the four slides is sufficiently cellular to be accepted as a lymph node aspirate. It shows a polymorphous lymphoid cell population that includes large mononuclear cells, some with mitoses, few eosinophils and polymorphs. No necrotic	Right breast pain and enlargement. ?fibroadenoma right and upper outer quadrant		African	Lymphoma - Burkitt's			1	1	Benign Lesion	non pathologist	Non Deep	0	1	1	Jan-June2014	Jan-June2014		Negative	Lymph node	Non Deep	0	0	0	0	0	0	0	1
13-C-N748	4	male	Negative	Kamuzu Central Hospital	Paeds	FNA	Clavicle	Lymph node	Wednesday	clinician	Malignant lymphoma. Large B cell type.	Malignant	Lymphoma	4 slides	many discohesive large lymphoid cells consistent with large cells lymphoma. No cytoplasmic vacuoles.	Left peri cravicular swelling x 6mo, left proximal leg swelling for 3wks		African	Lymphoma - Burkitt's			1	1	Malignant	non pathologist	Non Deep	0	6	5	Jan-dec2013	Jul-Dec2013	Oct-Dec2013	Negative	Lymph node	Non Deep	0	0	0	0	0	0	1	0
12-C-N080	15	female	Negative	Kamuzu Central Hospital	surgery	FNA	Parotid tissue	Head & Neck	Monday	clinician	Sparse cellularity; Not diagnostic	Non diagnostic		2 slides	Done	Right parotid mass		African				1	0		non pathologist	Non Deep	0	6	3	Jan-dec2012	Jan-Jun2012	Apr-Jun2012	Negative	Head & Neck	Non Deep	0	0	0	0	1	0	0	0
13-C-N353	8	female	Positive	Kamuzu Central Hospital	Outpatient	FNA	Lymph node	Lymph node	Tuesday	pathologist	Inadequate/non-representative biopsy.	Non diagnostic		7 slides.	An inadequate and non-representative aspirate. Largely blood with only occasional lymphoid cells.	HIVpositive pregnant with adenopathy. Clinically Hodgkins suspect.		African		997096854		1	0		pathologist	Non Deep	0	1	1	Jan-dec2013	Jul-Dec2013	Jul-Sep2013	Positive	Lymph node	Non Deep	1	0	0	0	0	0	1	0
14-C-N237	6	female	Negative	Kamuzu Central Hospital	Paeds	FNA	Orbit	Head & Neck	Friday	clinician	Tumour of uncertain nature. Second opinion being sought.	Malignant	unclassified	4 slides received.	Mostly blood but with some discohesive, sheets and groups of small undifferentiated round and spindle shaped cell which show variation in size. The appearances are of a neoplasm (tumour). Not a lymphoma or neuroblastoma. Am not conversant with	Huge abdominal mass on LLQ, hard and nodular on palpation.		African				1	1	Malignant	non pathologist	Non Deep	0	10	10	Jan-June2014	Jan-June2014	Jan-Mar2014	Negative	Head & Neck	Non Deep	0	0	0	0	1	0	0	1
14-C-N048	10	male	Positive	Kamuzu Central Hospital	Paeds	FNA	Abdomen	Abdomen	Monday	clinician	Burkitt's lymphoma.	Malignant	Lymphoma	4 slides	Cellular aspirate of a malignant lymphoid tumour with typical features of Burkitt's lymphoma.	Abdominal distension with palpable mass on LUQ		African	Lymphoma NOS			1	1	Malignant	non pathologist	Deep	0	3	3	Jan-June2014	Jan-June2014	Jan-Mar2014	Positive	Abdomen	Deep	1	0	1	0	0	0	0	1
14-C-N888	7	female	Negative	Kamuzu Central Hospital	Paeds	FNA	Abdomen	Abdomen	Monday	clinician	Blood.	Non diagnostic		4 slides.	Blood only. No tumour cells.	RUQ mass of +- 4 cm below the coastal margins.		African	Lymphoma - Burkitt's			1	0		non pathologist	Deep	0	3	2	Jan-June2014	Jan-June2014	Mar-June2014	Negative	Abdomen	Deep	0	0	1	0	0	0	0	1
13-C-N350	8	male	Negative	Kamuzu Central Hospital	Paeds	FNA	Abdomen	Abdomen	Monday	clinician	Wilm's tumour (nephroblastoma).	Malignant	unclassified	4 slides.	Cellular aspirate of a polymorphous cell population. Predominantly mix of small to medium size discohesive cells but also small spindle cells in sheets and smaller nestsof larger epithelial type cells. Appearances would be consistent with Wilm'	8 year old boy, HIV negative. 3 weeks history of abdominal mass. Abdominal USS shows right kidney mass 5.5 cm and left kidney not seen due to splenic. Enlarged spleen with irregular masss and ill defined borders.		African				1	1	Malignant	non pathologist	Deep	0	2	1	Jan-dec2013	Jul-Dec2013	Jul-Sep2013	Negative	Abdomen	Deep	0	0	1	0	0	0	1	0
14-C-N811	8		Negative	Kamuzu Central Hospital	Paeds	FNA	Jaw	Head & Neck	Tuesday	pathologist	Burkitt's lymphoma.	Malignant	Lymphoma	4 slides	Cellular aspirate of a malignant lymphoma of medium to large size lymphoid cells with cytoplasmic rim showing vacuoles together with scattered tingible body macrophages. Typical features of Burkitt's lymphoma.	Generalised LAD, ��..node 3x2cm; CXR shows widening of mediasternum.		African				1	1	Malignant	pathologist	Non Deep	0	1	1	Jan-June2014	Jan-June2014	Mar-June2014	Negative	Head & Neck	Non Deep	0	0	0	0	1	0	0	1
14-C-N036	5	male	Negative	Kamuzu Central Hospital	Paeds	FNA	Maxilla	Head & Neck	Wednesday	clinician	Burkitt's lymphoma.	Malignant	Lymphoma	4 slides	Cellular aspirate of malignant lymphoma with typical features of Burkitt's lymphoma.	Generalized LAD largest is about 2 x 2cm.		African	Lymphoma - Burkitt's			1	1	Malignant	non pathologist	Non Deep	0	1	1	Jan-June2014	Jan-June2014	Jan-Mar2014	Negative	Head & Neck	Non Deep	0	0	0	0	1	0	0	1
13-C-N635	10	female	Negative	Kamuzu Central Hospital	Paeds	FNA	Jaw	Head & Neck	Tuesday	pathologist	Recurrent embryonal rhabdomyosrcoma.	Malignant	Sarcoma	4 slides received	Blood with discohesive and sheets of small spindle cells represented by bare hyperchromatic nuclei consistent with sarcomatous tumour and would fit with embryonal rhabdomyosarcoma.	4 weeks history of right jaw mass. Was on chemo in 2011 for embryonal rhabdomyosarcoma.		African				1	1	Malignant	pathologist	Non Deep	0	10	10	Jan-dec2013	Jul-Dec2013	Jul-Sep2013	Negative	Head & Neck	Non Deep	0	0	0	0	1	0	1	0
13-C-N257	7	female	Negative	Kamuzu Central Hospital	Paeds	FNA	Inguinal mass	Lymph node	Monday	clinician	Undifferentiated tumour of neuroendocrine origin. We suggest evaluation of the child abdomen for a likely primary site.	Malignant	unclassified	4 slides	Cellular aspirate of discohesive, sheets, tabecuale and rosettes of of prdominantlyround cells with scanty cytoplasm showing some variation in cell size.Scattered throughout the lesion and in the centre of some rosettes are pink globular masses	Bilateral inguinal masses on the right for 11 months, on the left for 2 months. Had TB RX completed in february 2013 with no changes.		African	Lymphoma NOS			1	1	Malignant	non pathologist	Non Deep	0	4	3	Jan-dec2013	Jan-June2013	apr-June2013	Negative	Lymph node	Non Deep	0	0	0	0	0	0	1	0
14-C-N588	3	male	Unknown	Kamuzu Central Hospital	Paeds	FNA	Cheek	Head & Neck	Thursday	clinician	Malignant, non-haemopetic tumour consistent with sarcoma.	Malignant	Sarcoma	4 slides	Cellular aspirate of a malignant tumour represented by discohesive and sheets of large round nuclei with prominent nucleoli showing variation in size and staining. A few cells have a small rim of cytoplasm in which some vacuoles are present. Th	Abdominal mass on the RUQ about 5cm below the coastal margin- Abdominal scan showed epigastric complex mass of about 11 x 11cm, spleen measures 6.1cm.		African				1	1	Malignant	non pathologist	Non Deep	0	4	3	Jan-June2014	Jan-June2014	Mar-June2014	Unknown	Head & Neck	Non Deep	0	1	0	0	1	0	0	1
14-C-N1009	14	male	Negative	Kamuzu Central Hospital	Paeds	FNA	Neck- nodes	Lymph node	Monday	clinician	Malignant cells consistent with Hodgkin's disease	Malignant	Lymphoma	2 slides.	Smears show polymorphous population of lymphocytes, mixed with eosinophils and neutrophils with few binucleate cells with prominent eosinophilic nucleoli consistent with Reed- Stenberg's cells.	Light cervical mass of about 6x6 cm, excised in 2013 and biopsy showed squamous cell carcinoma.		African				1	1	Malignant	non pathologist	Non Deep	0	4	3	Jan-June2014	Jan-June2014		Negative	Lymph node	Non Deep	0	0	0	0	0	0	0	1
14-C-N643	4	male	Negative	Kamuzu Central Hospital	Paeds	FNA	Abdomen	Abdomen	Thursday	clinician	Burkitt's lymphoma most likely. Repeat biopsy recommended.	Malignant	Lymphoma	4 slides	Mostly blood. One slide has a few scattered lymphoid cells with features of Burkitt's lymphoma. The number of such cells is howevere very small in a sea of blood . A repeat biopsy recommended.	Patient with goiter for 2 months, no signs of thyroid dysfunction.		African				1	1	Malignant	non pathologist	Deep	0	6	6	Jan-June2014	Jan-June2014	Mar-June2014	Negative	Abdomen	Deep	0	0	1	0	0	0	0	1
13-C-N179	12	female	Negative	Kamuzu Central Hospital	Paeds	FNA	Lymph node	Lymph node	Monday	clinician	Large cell, non-Hodgkin's lymphoma.	Malignant	Lymphoma	2 slides	Cellular aspirate of medium to large size lymphoid cells with scanty cytoplasmic rim which in some cells has vacuoles. These are however not impresseive. Mitotic figures are present though not frequent. Appearances cosistent with non-Hodgkin's	12yr old with multiple enlarged LNs in the neck B coalesced together		African	Malignant lesion,NOS			1	1	Malignant	non pathologist	Non Deep	0	1	1	Jan-dec2013	Jan-June2013	apr-June2013	Negative	Lymph node	Non Deep	0	0	0	0	0	0	1	0
14-C-N799	7	male	Negative	Kamuzu Central Hospital	Paeds	FNA	Lymph node	Lymph node	Monday	clinician	Suggestive of Reactive Lymphadenitis. Advise biopsy, if strongly suggestive of malignancy clinically.	Benign Lesion		4 slides	Smears show polymorphous population of lymphoid cells and numerous tingible body macrophages and reactive germinal center cells in the background. No epithelioid cells or multinucleated giant cells suggestive of granulomas seen. No evidence of	Periorbital swelling with no actual proptosis, inguinal LAD.		African	Lymphoma - Burkitt's			1	1	Benign Lesion	non pathologist	Non Deep	0	2	2	Jan-June2014	Jan-June2014	Mar-June2014	Negative	Lymph node	Non Deep	0	0	0	0	0	0	0	1
13-C-N217	13	female	Negative	Kamuzu Central Hospital	Paeds	FNA	Abdomen	Abdomen	Thursday	clinician	Burkitt's lymphoma.	Malignant	Lymphoma	4 slides received.	Cellular aspirate of a malignant lymphoma with many cells have cytoplasmic vacuoles consistent with Burkitt's lymphoma.	Orbital mass + RLQ mass + lower ext. weakness. Suspicious for burkitt		African				1	1	Malignant	non pathologist	Deep	0	6	6	Jan-dec2013	Jan-June2013	apr-June2013	Negative	Abdomen	Deep	0	0	1	0	0	0	1	0
14-C-N058	13	female	Negative	Kamuzu Central Hospital	Paeds	FNA	Abdomen	Abdomen	Friday	clinician	Malignant sarcomatous tumour.	Malignant	Sarcoma	3 slides	Cellular aspirate of discohesive undifferentiated cells present as naked round to polygonal nuclei. Also some balls and trabeculae of similar cells. No organoid structures; no rossettes. Appearances of a malignant sarcomatous tumour. Not haemo	Left axillary masses of about 3 x 3cm. Non tender, mobile.		African	Sarcoma NOS			1	1	Malignant	non pathologist	Deep	0	2	2	Jan-June2014	Jan-June2014	Jan-Mar2014	Negative	Abdomen	Deep	0	0	1	0	0	0	0	1
13-C-N807	8	male	Unknown	Kamuzu Central Hospital	Paeds	FNA	Neck	Head & Neck	Tuesday	pathologist	Suspicious for non-haematological malignancy. Biopsy for histology recommended.	Suspicious malignancy		2 slides received	A non-optimal aspirate; mostly blood with island s of tiisue with cells which vary in size and shape of nuclei some with prominent nucleoli. Appearances suspicious for non-haematological malignancy but tissue too thick for proper identification	Swelling on the left neck		African	Lymphoma - Burkitt's			1	1	Suspicious malignancy	pathologist	Non Deep	0	1	0	Jan-dec2013	Jul-Dec2013	Oct-Dec2013	Unknown	Head & Neck	Non Deep	0	1	0	0	1	0	1	0
14-C-N377	4	male	Unknown	Kamuzu Central Hospital	Paeds	FNA	Cervical lymphnode	Lymph node	Friday	clinician	Blood only.	Non diagnostic		3 slides	Blood only; not recognizable as lymph node aspirate.	Breast lump on Lt noticed about 2weeks ago; about 4x3cm in size.		African	Hepatocellular carcinoma			1	0		non pathologist	Non Deep	0	7	2	Jan-June2014	Jan-June2014	Jan-Mar2014	Unknown	Lymph node	Non Deep	0	1	0	0	0	0	0	1
14-C-N818	14	female	Unknown	Kamuzu Central Hospital	Outpatient	FNA	Breast	Breast	Tuesday	pathologist	Breast aspirate : Consistent with Fibroadenoma.	Benign Lesion		1 slide	Smear shows sheets of cells with staghorn pattern and numerous bipolar naked nuclei in the background. The sheets of cells comprised of bimodal population of epithelial and myo-epithelial cells in tight clusters; the former lacking variation in	Swollen parotid glands, on TB treatment.		African	Lymphoma NOS			1	1	Benign Lesion	pathologist	Deep	0	8	5	Jan-June2014	Jan-June2014	Mar-June2014	Unknown	Breast	Deep	0	1	0	1	0	0	0	1
14-C-N359	13	male	Negative	Kamuzu Central Hospital	Paeds	FNA	Supra pubic	Abdomen	Tuesday	pathologist	Embryonal rhabdomyosarcoma.	Malignant	Sarcoma	3 slides	Bloody aspirate with discohesive and small groups of undifferentiated cells represented by oval to spindle shaped nuclei some of which trail elongated processes of cytoplasm. Appearances consistent with Embryonal Rhabdomyosarcoma.	2 dy hx of mass in the breast, painful, no hx of nipple discharge.		African	Hepatocellular carcinoma			1	1	Malignant	pathologist	Deep	0	2	2	Jan-June2014	Jan-June2014	Jan-Mar2014	Negative	Abdomen	Deep	0	0	1	0	0	0	0	1
13-C-N101	9	male	Negative	Kamuzu Central Hospital	Paeds	FNA	Lymph node	Lymph node	Friday	clinician	Malignant, non-Hodgkin's lymphoma REVIEW Most consistent with Lymphoblastic Lymphoma.	Malignant	Lymphoma	2 slides	Cellular aspirate of large lymphoid cells showing size variation and scattered cells with mitoses. No binucleate cells. No Reedsternberg type cells. No vacuoles. Apperances are those of a malignant lymphoma consistent with lymphoblastic lymphom	3 months history of massive lymphadepathy in neck, axilla, inguinal regions and also massive splenomegaly. Medistral masses on chest X. ray		African	Carcinoma, NOS			1	1	Malignant	non pathologist	Non Deep	0	14	14	Jan-dec2013	Jan-June2013	Jan-Mar2013	Negative	Lymph node	Non Deep	0	0	0	0	0	0	1	0
13-C-N727	11	male	Negative	Kamuzu Central Hospital	Paeds	FNA	Abdomen	Abdomen	Monday	clinician	malignant lymphoma consistent with Burkitt's lymphoma.	Malignant	Lymphoma	4 slides	Cellular aspirate of a malignant large cell lymphoma. A few cells have vacuoles typical of Burkitt's lymphoma.	One month history of abdominal mass on the umblical and pubic region. Abdominal scan shows multiple solid abdominal masses.		African	Lymphoma NOS			1	1	Malignant	non pathologist	Deep	0	4	4	Jan-dec2013	Jul-Dec2013	Oct-Dec2013	Negative	Abdomen	Deep	0	0	1	0	0	0	1	0
14-C-N201	7		Negative	Kamuzu Central Hospital	Paeds	FNA	Abdomen	Abdomen	Friday	clinician	Burkitt's lymphoma.	Malignant	Lymphoma	4 slides received.	Many malignant cells; predominantly medium to large round cells with small rim of cytoplasm. Vacuoles present in many cells. Mitoses readily seen. Appearances are those of Burkitt's lymphoma.	Scalp mas over the frontal bone fluctuant and also abdominal mass on right frank. USS report - solid mass 7.9 x 8.8cm connected to the liver, right kidney not seen. Abdominal mass for 5 months and scalp mass for 3 months.		African				1	1	Malignant	non pathologist	Deep	0	3	3	Jan-June2014	Jan-June2014	Jan-Mar2014	Negative	Abdomen	Deep	0	0	1	0	0	0	0	1
14-C-N987	7	male	Unknown	Kamuzu Central Hospital	Paeds	FNA	Abdomen	Abdomen	friday	clinician	Malignant spindle cell tumour; consitent with sarcomatous component of Wilm's tumour if of renal origin.	Malignant	unclassified	4 slides	Bloody smear with one sheet of small undifferentiated oval to spindled cells showing moderate pleomorphismand nuclear hyperchromasia. Appearances are those of a malignant spindle cell tumour and would be consistent with a sarcomatous component	Encysted pleural effusion		African	Carcinoma, NOS			1	1	Malignant	non pathologist	Deep	0	7	3	Jan-June2014	Jan-June2014		Unknown	Abdomen	Deep	0	1	1	0	0	0	0	1
14-C-N587	12	male	Negative	Kamuzu Central Hospital	Paeds	FNA	Abdomen	Abdomen	Thursday	clinician	No tumour cells in the CSF and FNA biopsy.	Non diagnostic		2ml of clear fluid and 4 slides of FNA; 7 slides in total reviewed.	The FNA biopsy consists only of blood. No tumour cells. The CSF has no tumour cells.	Abdominal mass on epigastric area, irregular to palpation extending to the right frank. Inablity to walk.		African				1	0		non pathologist	Deep	0	4	3	Jan-June2014	Jan-June2014	Mar-June2014	Negative	Abdomen	Deep	0	0	1	0	0	0	0	1
14-C-N216	9	female	Unknown	Kamuzu Central Hospital	Paeds	FNA	Maxilla	Head & Neck	Tuesday	pathologist	Burkitt's lymphoma.	Malignant	Lymphoma	4 slides received.	Cellular aspirate of malignant lymphoid tumour with typical features of Burkitt's lymphoma.	Thickening of left breast areola ducts.		African	Rhabdomyosarcoma			1	1	Malignant	pathologist	Non Deep	0	1	1	Jan-June2014	Jan-June2014	Jan-Mar2014	Unknown	Head & Neck	Non Deep	0	1	0	0	1	0	0	1
14-C-N747	6	female	Negative	Kamuzu Central Hospital	Paeds	FNA	Neck	Lymph node	Friday	clinician	Inadequate smear. No opinion possible Advise repeat FNAB or biopsy if clinically indicated	Non diagnostic		4 slides	Hemorrhagic smears with scanty fatty tissue fragments and RBCs. No other cellularity seen in the smears examined. No tissue necrosis.	4 weeks hx of chin mass with LAD of about 5x5cm with loosening of teeth.		African	Neuroblastoma			1	0		non pathologist	Non Deep	0	12	12	Jan-June2014	Jan-June2014	Mar-June2014	Negative	Lymph node	Non Deep	0	0	0	0	0	0	0	1
14-C-N452	12	female	Negative	Kamuzu Central Hospital	Paeds	FNA	Mandible	Head & Neck	Tuesday	pathologist	Burkitt's lymphoma.	Malignant	Lymphoma	4 slides	Cellular aspirate of a malignant lymphoma of medium to large cells with a small rim of vacuolated cytoplasm typical of Burkitt's lymphoma.	Huge abd mass covering almost the entire abdomen. On CT scan Rt kidney looks bigger and infiltrated by the mass.		African	Specific infection			1	1	Malignant	pathologist	Non Deep	0	2	1	Jan-June2014	Jan-June2014	Jan-Mar2014	Negative	Head & Neck	Non Deep	0	0	0	0	1	0	0	1
14-C-N795	11	male	Negative	Kamuzu Central Hospital	Paeds	FNA	Inguinal mass	Abdomen	Friday	clinician	High grade malignant embeyonic tumour; rhabdomyosarcoma, yolk sac tumour and chordoma in differential diagnosis. Second opinion to follow.	Malignant	unclassified	4 slides	All four slides show a pleomorphic malignant tumour with a mixture of large polygonal cells, small undifferentiated cells and other larger cells with somewhat bubbly cytoplasm. In some areas tumour cells are arranged a central cleared area cont	Bilateral proptosis with loss of vision of Rt eye, also has swelling of both knee and elbow joints and unable to walk; wasted.		African				1	1	Malignant	non pathologist	Deep	0	6	6	Jan-June2014	Jan-June2014	Mar-June2014	Negative	Abdomen	Deep	0	0	1	0	0	0	0	1
13-C-N623	13	male	Negative	Kamuzu Central Hospital	Paeds	FNA	Jaw	Head & Neck	Friday	clinician	Burkitt's lymphoma.	Malignant	Lymphoma	4 slides received.	Cellular aspirate of a malignant lymphoma with typical features of Burkitt's lymphoma.	A week history of left eye proptosis, left jaw swelling mass with loosening of teeth.		African	Lymphoma NOS			1	1	Malignant	non pathologist	Non Deep	0	7	4	Jan-dec2013	Jul-Dec2013	Jul-Sep2013	Negative	Head & Neck	Non Deep	0	0	0	0	1	0	1	0
13-C-N343	13	male	Negative	Kamuzu Central Hospital	Paeds	FNA	Abdomen	Abdomen	Friday	clinician	Inadequate biopsy. Largely blood.	Non diagnostic		4 slides	Apart from two groups of 3 to 4 bare oval shaped nuclei, the specimen consists of blood. The former are insufficient for a conclusive diagnosis.	Abdominal mass on the umbilical region, hard to palpate, irregular edges. Weakness of lower extremities for 2 months		African				1	0		non pathologist	Deep	0	4	1	Jan-dec2013	Jan-June2013	apr-June2013	Negative	Abdomen	Deep	0	0	1	0	0	0	1	0
13-C-N467	10	female	Negative	Kamuzu Central Hospital	Paeds	FNA	Neck	Lymph node	Tuesday	pathologist	Most likely tuberculous lymphadenitis despite negative AAFB.	TB Infection		2 slides	Cellular aspirate that includes necrotic tissue and nuclear debris highly suggestive of tuberculosis. ZN staining is negative for AAFB.	Mass on the right cevical region which is hard on palpationnad non tender. �.FNA - blood		African				1	1	TB Infection	pathologist	Non Deep	0	1	1	Jan-dec2013	Jul-Dec2013	Jul-Sep2013	Negative	Lymph node	Non Deep	0	0	0	0	0	0	1	0
14-C-N450	14	male	Negative	Kamuzu Central Hospital	Paeds	FNA	Abdomen	Abdomen	Tuesday	pathologist	Sarcomatous tumour. Differential diagnosis of Embryonal rhabdomyosarcoma and Wilm's tumour.	Malignant	unclassified	4 slides	Very cellular aspirate of discohesive small, undifferentiated cells represented by hyperchromatic round, oval and spindle shaped nuclei together with larger round to polygonal cells sometimes in cohesive nests and numerous chromatin smudges. Ap	RUQ mass (tender) with jaundice for 3 months, progressive in nature. Has elevated LFT results. Had ascites that was tapped		African	Neuroblastoma			1	1	Malignant	pathologist	Deep	0	2	1	Jan-June2014	Jan-June2014	Jan-Mar2014	Negative	Abdomen	Deep	0	0	1	0	0	0	0	1
13-C-N210	12	male	Negative	Kamuzu Central Hospital	Paeds	FNA	Abdomen	Abdomen	Friday	clinician	High grade large cell non-Hodgkin's lymphoma.	Malignant	Lymphoma	2 slides	The abdominal mass slides show no cellular material. The inguinal lymph node slides show a cellular aspirate of a malignant large round tumour cells with small rim of blue cytoplasm; noncleaved nuclei with obvious nucleoli and frequent mitoses.	Left side abdominal mass with firm 1-2 cm inguinal lymphadenopathy for 2-3 months		African				1	1	Malignant	non pathologist	Deep	0	4	4	Jan-dec2013	Jan-June2013	apr-June2013	Negative	Abdomen	Deep	0	0	1	0	0	0	1	0
14-C-N1017	9	male	Negative	Kamuzu Central Hospital	Outpatient	FNA	Maxilla	Head & Neck	Thursday	clinician	Suspicious for malignant lymphoma. Biopsy for histology recommended.	Suspicious malignancy		4 slides	Two of the slides show only perpheral blood. The other two slides have uniform round cells; mostly represented by bare hyperchromatic nuclei. The preparation is rather poor with most of the cells teased out into elongated chromatin strips. No v	A 22 year old male, with buccal masses for over 8 months, no obstructive symptoms.		African	Hepatocellular carcinoma	995681235		1	1	Suspicious malignancy	non pathologist	Non Deep	0	5	4	Jan-June2014	Jan-June2014		Negative	Head & Neck	Non Deep	0	0	0	0	1	0	0	1
13-C-N288	2	female	Negative	Kamuzu Central Hospital	Paeds	FNA	Abdomen	Abdomen	Monday	clinician	Wilm's tumour (Nephroblastoma).	Malignant	unclassified	4 slides	Bloody aspirate but with abundant malignant cells of variable appearances, sizes and shapes. They include large sheets of small oval to spindle shaped cells with scanty cytoplasm and hyperchromatic nuclei as well as large epithelial type cells	2yr old girl with abd. Mass more or less in the midline		African	Lymphoma NOS			1	1	Malignant	non pathologist	Deep	0	0	0	Jan-dec2013	Jan-June2013	apr-June2013	Negative	Abdomen	Deep	0	0	1	0	0	0	1	0
13-C-N277	8	female	Negative	Kamuzu Central Hospital	Paeds	FNA	Abdomen	Abdomen	Monday	clinician	Malignant lymphoma; not Burkitt's type	Malignant	Lymphoma	7 slides.	Cellular aspirate of malignant lymphoid cells; medium to large cells with moderate cytoplasm without any vacuoles. Appearances are those of a malignant lymphoma.	Huge abdominal mass covering both upper quadrants extending to the lower left quadrant. Ascites-chylons in colour, patient is wasted�..		African	Wilm's tumour	995913295		1	1	Malignant	non pathologist	Deep	0	1	0	Jan-dec2013	Jan-June2013	apr-June2013	Negative	Abdomen	Deep	0	0	1	0	0	0	1	0
13-C-N969	6	male	Negative	Kamuzu Central Hospital	Paeds	FNA	Abdomen	Abdomen	Tuesday	pathologist	Burkitt's lymphoma.	Malignant	Lymphoma	4 slides	Cellular aspirate of malignant lymphoid cells with cytoplasmic vacuoles in a small rim of cytoplasm; typical of Burkitt's lymphoma.	Huge abdominal mass covering the LUQ extending to the umbilicus.		African				1	1	Malignant	pathologist	Deep	0	2	2	Jan-dec2013	Jul-Dec2013	Oct-Dec2013	Negative	Abdomen	Deep	0	0	1	0	0	0	1	0
14-C-N490	3	male	Negative	Kamuzu Central Hospital	Paeds	FNA	Axillary node	Lymph node	Wednesday	clinician	Non-representative biopsy.	Non diagnostic		4 slides received.	Bloody aspirate; unrecognizable as lymph node aspirate. No malignant cells.	Pt presented with abdominal mass, FNA done on 10-09-2013 which came as malignant neoplasm favour lymphoid. After getting 6 doses of chemo pt still has a persistent mass on Rt lower kidney pole.Previous numbers 13-C-N617		African	Carcinoma, NOS			1	0		non pathologist	Non Deep	0	5	5	Jan-June2014	Jan-June2014	Jan-Mar2014	Negative	Lymph node	Non Deep	0	0	0	0	0	0	0	1
13-C-N283	3	male	Negative	Kamuzu Central Hospital	Paeds	FNA	Abdomen	Abdomen	Thursday	clinician	Malignant round blue cell tumour. Not lymphoma.	Malignant	unclassified	4 slides	Highly cellular smear. Numerous, large abnormal mononuclear cells with an open chromatin pattern and incoscpicuous nucleoli. Cytoplasm is scanty and faintly basophilic. Cells present in groups, clusters with some of them resembling rosettes. Ap	Huge abdominal mass with irregular edges on palpation, ascites severe malnutrition. Abdominal USS shows an echogenic solid mass which occupies almost the entire abdominal cavity, measuring 17.5 x 12.3 cm with some micro abscesses. Liver and kid		African				1	1	Malignant	non pathologist	Deep	0	1	0	Jan-dec2013	Jan-June2013	apr-June2013	Negative	Abdomen	Deep	0	0	1	0	0	0	1	0
13-C-N892	5	male	Negative	Kamuzu Central Hospital	Paeds	FNA	Maxilla	Head & Neck	Monday	clinician	Malignant lymphoma; not typical of Burkitt's. Small lymphocytic cell lymphoma, though site unusual. What does the FBC show?	Malignant	Lymphoma	4 slides.	Cellular aspirate of uniform round small blue cells with small cytoplasmic rim consistent with malignant lymphoma but cells too small to Burkitt's.	Left maxillary mass extending to left nasal ridge of about 5x3 cm.		African	Lymphoma - Burkitt's			1	1	Malignant	non pathologist	Non Deep	0	3	2	Jan-dec2013	Jul-Dec2013	Oct-Dec2013	Negative	Head & Neck	Non Deep	0	0	0	0	1	0	1	0
13-C-N252	3	male	Negative	Kamuzu Central Hospital	Paeds	FNA	Lymph node	Lymph node	Thursday	clinician	Malignant sarcomatous tumour; not lymphoma.	Malignant	Sarcoma	6 slides	Blood, blood, blood! Not recognizable as aspirate from a lymph node. Small strips of undifferentiated tumour cells represented by bare nuclei of variable shapes and sizes together with nuclear chromatin smudges. Appearances of a malignant sarco	Left cervical and submandibular lymphadenopathy with huge oral lesion obstruction the throat unable to talk, wasted for 2mo		African	Malignant lesion,NOS			1	1	Malignant	non pathologist	Non Deep	0	0	0	Jan-dec2013	Jan-June2013	apr-June2013	Negative	Lymph node	Non Deep	0	0	0	0	0	0	1	0
14-C-N220	13	female	Negative	Kamuzu Central Hospital	Paeds	FNA	Abdomen	Abdomen	Monday	clinician	Inflammatory mass. Need to exclude rhabdomyosarcoma by repeat biopsy after management of acute inflammation.	Benign Lesion		4 slides received.	Cellular aspirate with abundant mixed inflammatory cells (acute and chronic) and large bland cells with abundant cytoplasm. Apperances indicate an inflammatory mass but repeat biopsy to exclude rhabdomyosarcoma after treating inflammation.	Huge nodular mass on left lateral neckextending toward the anterior part since 2010. Also has an abdominal mass on LUQ		African	Lymphoma - Burkitt's			1	1	Benign Lesion	non pathologist	Deep	0	8	7	Jan-June2014	Jan-June2014	Jan-Mar2014	Negative	Abdomen	Deep	0	0	1	0	0	0	0	1
14-C-N219	3	female	Positive	Kamuzu Central Hospital	Paeds	FNA	Neck	Lymph node	Monday	clinician	Abscess.	Infectious		4 slides received.	Cellular aspirate of abundant polymorphs and some large mononuclear cells. Appearances of an abscess.	2 months history of abdominal mass covering the entire abdomen.		African	Lymphoma - Burkitt's			1	1	Infectious	non pathologist	Non Deep	0	2	1	Jan-June2014	Jan-June2014	Jan-Mar2014	Positive	Lymph node	Non Deep	1	0	0	0	0	0	0	1
13-C-N531	5	female	Negative	Kamuzu Central Hospital	Paeds	FNA	Abdomen	Abdomen	Tuesday	pathologist	Cyst contents. No tumour cells.	Benign Lesion		4 slides	Abundant granular debris with scattered foamy histiocytes and occasional small mature lymphocytes. Highly indicative of cyst contents. No tumour cells.	Huge abdominal mass covering entire abdomen. Abd. Scan shows multiple hypoechoic masses. FNA sample looks like cystic fliud./		African	Lymphoma - Burkitt's			1	1	Benign Lesion	pathologist	Deep	0	2	2	Jan-dec2013	Jul-Dec2013	Jul-Sep2013	Negative	Abdomen	Deep	0	0	1	0	0	0	1	0
13-C-N083	7	male	Negative	Kamuzu Central Hospital	Paeds	FNA	Chest	Chest & Back	Wednesday	clinician	Malignant soft tissue sarcoma. Excisional biopsy for histologic typing is recommended. Not Burkitt's lymphoma.	Malignant	Sarcoma	5 slides	Mostly blood but with some dischohesive large cells with plentiful cytoplasm and irregular nuclei. Many nuclear chromatin smudges. Few round round cells. Appearances are those of a malignant soft tissue sarcoma; not Burkitt's lymphoma.	5 months history of sotf tissue mass in the left chest wall, extending to axilla		African	Carcinoma, NOS			1	1	Malignant	non pathologist	Chest & Back	0	1	1	Jan-dec2013	Jan-June2013	Jan-Mar2013	Negative	Chest or Back or Extremities	Non Deep	0	0	0	0	0	1	1	0
13-C-N419	7	female	Negative	Kamuzu Central Hospital	Paeds	FNA	Lymph node	Lymph node	Friday	clinician	Non-optimal sample.	Non diagnostic		5 slides	A non-optimal aspirate; predominantly blood except for one slide with lymphoid cells. Prepartaion however is too thick for cytological evaluation.	Lymphadenopathy on the occipital region and the post auricular region for 2 years.		African	Lymphoma - Hodgkin's			1	0		non pathologist	Non Deep	0	10	10	Jan-dec2013	Jul-Dec2013	Jul-Sep2013	Negative	Lymph node	Non Deep	0	0	0	0	0	0	1	0
13-C-N082	12	male	Negative	Kamuzu Central Hospital	Paeds	FNA	Back	Lymph node	Wednesday	clinician	Malignant tumour; either Burkitt's type lymphoma or Neuroblastoma. REVIEW: The FNA smear is cellular and composed primarily of large, abnormal appearing mononuclear cells, with scant basophilic cytoplasm. Importantly, classic vaculolization see	Malignant	unclassified	8 slides	Both biopsies show similar features. Cellular aspirate of a malignant tumour represented by medium size round blue cells with scanty cytoplasmic rim and showing slight varuation in size. Cytoplasmic vacuoles are not impressive. Apperarances are	Left paraspinal swelling in lumbar region for 6 months, also occipital lymphadenopathy for 3 months.		African				1	1	Malignant	non pathologist	Non Deep	0	1	1	Jan-dec2013	Jan-June2013	Jan-Mar2013	Negative	Lymph node	Non Deep	0	0	0	0	0	0	1	0
14-C-N542	7	female	Negative	Kamuzu Central Hospital	Paeds	FNA	Cervical lymphnode	Lymph node	Tuesday	pathologist	Blood only.	Non diagnostic		4 Slides received.	Bloody aspirate; not recognizable as lymph node aspirate. No malignant cells.	Gynaecomarria + nipple discharge since ART initiation R/O pathology.		African				1	0		pathologist	Non Deep	0	6	5	Jan-June2014	Jan-June2014	Mar-June2014	Negative	Lymph node	Non Deep	0	0	0	0	0	0	0	1
13-C-N530	13	male	Negative	Kamuzu Central Hospital	Paeds	FNA	Abdomen	Abdomen	Monday	clinician	Blood only.	Non diagnostic		4 slides	Non-representative aspirate being composed of blood only. No tumour cells.	Abd. Pains with a mass on LUQ extending to the LLQ. Abd. USS report - liver measures 13cm in MCL no focal lesions, normal spleen and both kidneys. Abd. Solid mass measuring 14x15cm and moderate ascites. CT scan suggests neuroblastoma		African	Lymphoma - Burkitt's			1	0		non pathologist	Deep	0	3	2	Jan-dec2013	Jul-Dec2013	Jul-Sep2013	Negative	Abdomen	Deep	0	0	1	0	0	0	1	0
12-C-N010	5	male	Unknown	Kamuzu Central Hospital	Paeds	FNA	Groin	Lymph node	Wednesday	clinician	Acellular	Non diagnostic		2 slides	Done	severely malnourished child. Concern for EPTB		African				1	0		non pathologist	Non Deep	0	2	1	Jan-dec2012	Jan-Jun2012	Jan-Mar2012	Unknown	Lymph node	Non Deep	0	1	0	0	0	0	0	0
14-C-N670	8	male	Negative	Kamuzu Central Hospital	Paeds	FNA	Lymph node	Lymph node	Tuesday	pathologist	Highly indicative of Hodgkin's disease. Biopsy for Histology recommended.	Malignant	Lymphoma	4 slides	Blood and moderately cellular aspirate of a mixed lymphoid cell population that includes large mononuclear cells, occasional eosinophils and binucleate Reed-Sternberg like cells. Appearances highly indicative of Hodgkin's disease. Biopsy for hi	19 years old lady with left breast lump, U/S shows �..mass likely fibroadenoma. Patient in excellent general condition		African				1	1	Malignant	pathologist	Non Deep	0	3	2	Jan-June2014	Jan-June2014	Mar-June2014	Negative	Lymph node	Non Deep	0	0	0	0	0	0	0	1
14-C-N037	9	male	Negative	Kamuzu Central Hospital	Paeds	FNA	Maxilla	Head & Neck	Friday	clinician	Malignant lymphoma consistent with Burkitt's lymphoma.	Malignant	Lymphoma	4 slides	Moderately cellular aspirate of malignant lymphoma. Cell size and cytoplasmic rim appearances consistent with Burkitt's lymphoma. However only a few cells show vacuoles in the cytoplasm.	Left maxillary mass with loss of teeth on the affected side and loosening of teeth.		African				1	1	Malignant	non pathologist	Non Deep	0	2	1	Jan-June2014	Jan-June2014	Jan-Mar2014	Negative	Head & Neck	Non Deep	0	0	0	0	1	0	0	1
14-C-N675	11		Unknown	Kamuzu Central Hospital	Paeds	FNA	Inguinal mass	Lymph node	Friday	clinician	Burkitt's lymphoma.	Malignant	Lymphoma	4 slides	Cellular aspirate of malignant tumour of medium to large lymphoid cells with small cytoplasmic rim containing vacuoles and scattered large histiocytes typical of Burkitt's lymphoma.	Generalised lymphadenopathy, cervical, axillary, ingjuinal, hard nodular and mobile, coughing. On TB treatment for 5 months + with no improvement, masses are getting bigger.		African	Rhabdomyosarcoma			1	1	Malignant	non pathologist	Non Deep	0	21	18	Jan-June2014	Jan-June2014	Mar-June2014	Unknown	Lymph node	Non Deep	0	1	0	0	0	0	0	1
12-C-N022	4	female	Unknown	Kamuzu Central Hospital	Paeds	FNA	Abdominal wall	Abdomen	Thursday	clinician	Non-representative sample	Non diagnostic		2 slides	A technically poor preparation. Mostly blood. In addittion the staining does not allow differentiation of cytoplasm and nucleus of the few other cells present	Abdominal mass with constitutional symptoms for 2 months		African				1	0		non pathologist	Deep	0	34	5	Jan-dec2012	Jan-Jun2012	Jan-Mar2012	Unknown	Abdomen	Deep	0	1	1	0	0	0	0	0
13-C-N130	11	male	Negative	Kamuzu Central Hospital	Paeds	FNA	Neck	Lymph node	Wednesday	clinician	Inadequate sample. Repeat biospy recommended. Assistance available if needed.	Non diagnostic		2 slide received	Mostly blood on a rather dirty slide. Not recognizable as a lymph node aspirate. Only one or two large, bare and hyperchromatic oval shaped nuclei that are suspicious of malignancy but insufficient material for a definite diagnosis of type of t	11 years old boy with multiple enlarged neck lymph nodes; left pre- auricular, left submandidular and left submental, each is at least 4 - 5cm diameter . Also has significant protrusion of palate and a very distinct nasal voice. High clinical s		African				1	0		non pathologist	Non Deep	0	1	0	Jan-dec2013	Jan-June2013	apr-June2013	Negative	Lymph node	Non Deep	0	0	0	0	0	0	1	0
14-C-N796	7	male	Negative	Kamuzu Central Hospital	Paeds	FNA	Inguinal area	Lymph node	Friday	clinician	Large Cell lymphoma; most likely B cell lymphoma. Biopsy for IHC characterization recommended.	Malignant	Lymphoma	4 slides	Cellular aspirate showing a continuous sheet of discohesive large round blue cells with small cytoplasmic rim and frequent mitoses. Tumour cells show some variation in cell size. No vacuoles are seen the cytoplasm. No organoid structures such a	2months hx of abdominal mass. Abdominal scan shows multiple splenic and masses on the liver + jaundice.		African	Lymphoma - Burkitt's			1	1	Malignant	non pathologist	Non Deep	0	6	6	Jan-June2014	Jan-June2014	Mar-June2014	Negative	Lymph node	Non Deep	0	0	0	0	0	0	0	1
14-C-N401	4	female	Negative	Kamuzu Central Hospital	Paeds	FNA	Submandibular	Lymph node	Monday	clinician	Appearances suspicious of Hodgkin's disease. A biopsy for histological confirmation is recommended.	Suspicious malignancy		4 slides	Two of the four slides show only blood. The other two slides have a moderately cellular aspirate of a mixed lymphoid cell population; predominantly small lymphocytes but admixed with larger mononuclear cells, eosinophils and some plasma cells.	Frontal swelling. Aspirated 50ml of pus, CT shows frontal bone erosion but no cerebral involvement.		African				1	1	Suspicious malignancy	non pathologist	Non Deep	0	3	3	Jan-June2014	Jan-June2014	Jan-Mar2014	Negative	Lymph node	Non Deep	0	0	0	0	0	0	0	1
13-C-N174	3	male	Negative	Kamuzu Central Hospital	Paeds	FNA	Sacro-coccygeal	Chest & Back	Friday	clinician	Blood. Probabaly non-representative biopsy	Non diagnostic		2 slides	Blood only. No tumour cells seen.	3 year boy with large mass in the sacro-coccygeal regions as large as water melon. Has been there since birth. Clinicaly very suspicious of sacrococcygeal teratoma, but other tomous such as rhabdomayosarcoma must be ruled out.		African	Carcinoma, NOS	999365700		1	0		non pathologist	Chest & Back	0	4	4	Jan-dec2013	Jan-June2013	apr-June2013	Negative	Chest or Back or Extremities	Non Deep	0	0	0	0	0	1	1	0
13-C-N095	13	male	Negative	Kamuzu Central Hospital	Paeds	FNA	Neck	Lymph node	Friday	clinician	Hodgkin's lymphoma	Malignant	Lymphoma	2 slides received	Moderately cellular aspirate showing a mixed lymphoid cell population, including large mononuclear cells with abundant cytoplasm and some binucleate form that resemble Reed-Sternberg cells. Appearances consistent with Hodgkin's Lymphoma. It is	1 year history of lymphnode swelling bulgingn the right neck, multiple abdominal lymphnodes .on ultrasound, mild- moderate hepatosplenomegally		African				1	1	Malignant	non pathologist	Non Deep	0	28	0	Jan-dec2013	Jan-June2013	Jan-Mar2013	Negative	Lymph node	Non Deep	0	0	0	0	0	0	1	0
13-C-N715	2	male	Negative	Kamuzu Central Hospital	Paeds	FNA	Cervical	Lymph node	Thursday	clinician	Non-diagnostic aspirate.	Non diagnostic		4 slides received.	Moderately cellular aspirate of mixed lymphoid cells. No necrotic tissue. Not diagnostic of malignancy.	Bilateral cervical lymphadenopathy; mobile and nontender, associated with cough and fever.		African				1	0		non pathologist	Non Deep	0	7	7	Jan-dec2013	Jul-Dec2013	Oct-Dec2013	Negative	Lymph node	Non Deep	0	0	0	0	0	0	1	0
14-C-N919	13	female	Unknown	Kamuzu Central Hospital	Paeds	FNA	Abdomen	Abdomen	Friday	clinician	Non-Hodgkin's Lymphoma consistent with Burkitt's Lymphoma.	Malignant	Lymphoma	4 slides.	Smears show numerous single cells with large hyperchomatic nuclei, prominent nucleoli and vacoulated cytoplasm. Atypical mitosis seen. Appearances typical of Burkitt's lymphoma.	Bilateral cervical masses, largest on the left measuring 5.7 x 5.2cm. ?? Lymphoma		African	Hepatocellular carcinoma			1	1	Malignant	non pathologist	Deep	0	6	6	Jan-June2014	Jan-June2014	Mar-June2014	Unknown	Abdomen	Deep	0	1	1	0	0	0	0	1
13-C-N865	9	male	Negative	Kamuzu Central Hospital	Paeds	FNA	Abdomen	Abdomen	Tuesday	pathologist	Burkitt's lymphoma most likely. Repeat FNA advised.	Malignant	Lymphoma	4 slides received.	Mostly peripheral blood specimen in which there appear to be two populations of lymphoid cells including large lymphoid cells some of which have vacuoles in the cytoplasm. Appearances suggest Burkitt's lymphoma but the specimen is largely blood	Huge abdominal mass in the LVQ extending medially and across the umbillicus + 8 cm below costal margin. Duration of 2 months.		African				1	1	Malignant	pathologist	Deep	0	6	6	Jan-dec2013	Jul-Dec2013	Oct-Dec2013	Negative	Abdomen	Deep	0	0	1	0	0	0	1	0
14-C-N1092	1	female	Negative	Kamuzu Central Hospital	Paeds	FNA	Neck	Lymph node	Thursday	clinician	granulamotous lymphadenitis consistent with tuberculosis	TB Infection		2 slides	Cervical LNs	Bilateral Cervical adenopathy = 1/12		African				1	1	TB Infection	non pathologist	Non Deep	0	11	7	Jan-June2014	Jan-June2014		Negative	Lymph node	Non Deep	0	0	0	0	0	0	0	1
14-C-N218	13	female	Negative	Kamuzu Central Hospital	Paeds	FNA	Abdomen	Abdomen	Tuesday	pathologist	Highly suggestive of Hodgkin's disease (lymphoma). Biopsy for histological confirmation and classification recommended.	Malignant	Lymphoma	4 slides received; from the neck and abdomen.	2 slides	Right mandibular mass extending to maxilla and involving oral mucosa. LLQ mass about 5 x 5cm.		African	Neuroblastoma			1	1	Malignant	pathologist	Deep	0	7	7	Jan-June2014	Jan-June2014	Jan-Mar2014	Negative	Abdomen	Deep	0	0	1	0	0	0	0	1
14-C-N848	2	female	Negative	Kamuzu Central Hospital	Paeds	FNA	Axilla	Lymph node	Friday	clinician	Scanty Necrotic debris only. Suggestive of Tuberculosis. Suggest repeat FNAB and ZN staining.	TB Infection		2 slides	Poorly cellular smear showing largely necrotic debris. No granulomas or malignancy seen. Appearances highly suggestive of tuberculosis but ZN staining is negative for AAFB after decolourization.	Multiple scalp masses very hard to palpation, CT Scan report shows skull bones being eroded where masses are. Abdomain scan normal.		African	Lymphoma - Burkitt's			1	1	TB Infection	non pathologist	Non Deep	0	25	25	Jan-June2014	Jan-June2014	Mar-June2014	Negative	Lymph node	Non Deep	0	0	0	0	0	0	0	1
14-C-N792	7	male	Unknown	Kamuzu Central Hospital	Paeds	FNA	Axilla	Lymph node	Thursday	clinician	Malignant lymphoma consistent with Burkitt's lymphoma.	Malignant	Lymphoma	4 slides ( from axilla node and left elbow joint but not indicated which slides are from which site).	Two of the slides show a cellular aspirate of sheet of monotonous medium size lymphoid cells with small cytoplasmic rim, frequent mitoses and few vacuoles in cytoplasm. The other two slides are predominantly blood but have scattered lymphoid ce	Pt with abdominal mass almost covering the whole right side. Already started chemotherapy, USS shows epigastric mass of 14 x 15 cm, both kidneys and liver look normal.		African	Lymphoma NOS			1	1	Malignant	non pathologist	Non Deep	0	7	6	Jan-June2014	Jan-June2014	Mar-June2014	Unknown	Lymph node	Non Deep	0	1	0	0	0	0	0	1
13-C-N726	3	male	Negative	Kamuzu Central Hospital	Paeds	FNA	Neck	Lymph node	Monday	clinician	Blood only.	Non diagnostic		4 slides received	Non-representative aspirate being composed of blood only.	Huge neck mass with mattered lymph nodes adjacent to it.		African				1	0		non pathologist	Non Deep	0	3	3	Jan-dec2013	Jul-Dec2013	Oct-Dec2013	Negative	Lymph node	Non Deep	0	0	0	0	0	0	1	0
13-C-N096	11	male	Negative	Kamuzu Central Hospital	Paeds	FNA	Parotid tissue	Head & Neck	Friday	clinician	Consistent with high grade non-Hodgkin's lymphoma. Not Burkitt's lymphoma.	Malignant	Lymphoma	2 slides received	Moderately cellular aspirate of uniform medium to large lymphoid cells with occasional cells showing mitotic activity. No binucleate cells or histicytes. No cells resembling Reed-Sternberg cells. No cytoplasmic vacuoles rea seen. Appearances ar	Lower extremity paralysis, left parotid mass, abdominal mass, clinical diagnosis non-hodgkin's lymphoma with csf involvement		African	Lymphoma NOS			1	1	Malignant	non pathologist	Non Deep	0	27	0	Jan-dec2013	Jan-June2013	Jan-Mar2013	Negative	Head & Neck	Non Deep	0	0	0	0	1	0	1	0
14-C-N947	12	female	Unknown	Kamuzu Central Hospital	Outpatient	FNA	Arm	Extremities	Thursday	clinician	Non-representative aspirate. Blood only.	Non diagnostic		2 slides.	Bloody aspirate. No tumour cells seen.	Huge abdominal mass palpable covering right side of abdomen. USS report free bilateral kidneys, free homogenious liver and spleen pushed superiorly. There are multiple hypoechoic masses extnding from suprapubic region. Large mass is 15.5cm. Asc		African				1	0		non pathologist	Non Deep	0	6	2	Jan-June2014	Jan-June2014	Mar-June2014	Unknown	Chest or Back or Extremities	Non Deep	0	1	0	0	0	1	0	1
13-C-N698	5	female	Unknown	Kamuzu Central Hospital	Outpatient	FNA	Groin	Lymph node	Thursday	clinician	Inadequate material for diagnosis.	Non diagnostic		3 slides received.	Blood except for three small clusters of distorted small cells and irregular nuclei,outside the areas of the coverslip on the slide.	Inguinal mass, firm, mobile.		African		999810032		1	0		non pathologist	Non Deep	0	5	4	Jan-dec2013	Jul-Dec2013	Oct-Dec2013	Unknown	Lymph node	Non Deep	0	1	0	0	0	0	1	0
13-C-N266	4	male	Negative	Kamuzu Central Hospital	Paeds	FNA	Neck	Lymph node	Thursday	clinician	Non diagnostic lymph node aspirate. Suggest biospy for histology.	Non diagnostic		4 slides received	Blood and a moderately cellular aspirate of a mixed lymphoid cell population and chunks of tiisue too thick for cytological evaluation. No obvious malignancy noted. No obvious evidence of tuberculosis.	Right cervical mass about 6 x 5cm. Firm on palpation and not tender. For 1 week.		African	Hepatocellular	993322734		1	0		non pathologist	Non Deep	0	1	1	Jan-dec2013	Jan-June2013	apr-June2013	Negative	Lymph node	Non Deep	0	0	0	0	0	0	1	0
14-C-N882	15	male	Unknown	Kamuzu Central Hospital	Paeds	FNA	Submandibular	Lymph node	Friday	clinician	Mixed lymphoid cell population consistent with reactive lymph node.	Benign Lesion		2 slides.	A cellular aspirate showing a mixed lymphoid cell population. No binucleate cells. No tissue necrosis. No evidence of malignancy or tuberculosis.	Screening for cervical Ca.		African				1	1	Benign Lesion	non pathologist	Non Deep	0	6	3	Jan-June2014	Jan-June2014	Mar-June2014	Unknown	Lymph node	Non Deep	0	1	0	0	0	0	0	1
13-C-N716	3	female	Negative	Kamuzu Central Hospital	Paeds	FNA	Neck	Lymph node	Thursday	clinician	Peripheral blood.	Non diagnostic		4 slides	Blood only.	Right side neck mass; could be lymph node. Duration: more than 6 months.		African	Lymphoma - Burkitt's			1	0		non pathologist	Non Deep	0	7	7	Jan-dec2013	Jul-Dec2013	Oct-Dec2013	Negative	Lymph node	Non Deep	0	0	0	0	0	0	1	0
12-C-N106	12	female	Unknown	Kamuzu Central Hospital	Paeds	FNA	Abdomen	Abdomen	Wednesday	clinician	Abdominal mass (FNA cytology) Aboundant lymphoid cells, see comment Comment: No evidence of germ cell tumor or granulomatous inflammation is present. The lymphoid cell population is monotonus without significant mitotic figures or tingible body	Malignant	Lymphoma	4 slides	Done	Abdominal masses arising from pelvis for 2 months		African				1	1	Malignant	non pathologist	Deep	0	9	4	Jan-dec2012	Jan-Jun2012	Apr-Jun2012	Unknown	Abdomen	Deep	0	1	1	0	0	0	0	0
13-C-N267	3	male	Negative	Kamuzu Central Hospital	Paeds	FNA	Clavicle	Lymph node	Friday	clinician	Malignant lymphoma consistent with Burkitt's lymphoma.	Malignant	Lymphoma	4 slides	Cellular aspirate of malignant lymphoid cells with moderate rim of cytoplasm in which vacuoles are present. Also occasional large histiocytes.	Proptosis of the R eye, R intraclavicular mass		African				1	1	Malignant	non pathologist	Non Deep	0	5	5	Jan-dec2013	Jan-June2013	apr-June2013	Negative	Lymph node	Non Deep	0	0	0	0	0	0	1	0
13-C-N265	1	female	Negative	Kamuzu Central Hospital	Paeds	FNA	Abdomen	Abdomen	Thursday	clinician	Undifferentiated malignant tumour consistent with Wilm's tumour.	Malignant	unclassified	4 slides received	Cellular aspirate showing discohesive polymorphous, small undifferentiated cells that include round, spindle and polygonal cells, sometimes forming little nests and trabecuale. Cells variable in size and amount of cytoplasm but generally small.	Left upper quadrant abdominal mass about 11 x 10cm. Firm- hard on palpation non tender and fixed. Abdominal USS shows a complex solid mass about 8.32 x 7.07cm. Left kidney not seen. Pushed upwards. It's 3 to 4 weeks when the mom noted it.		African	Malignant lesion,NOS			1	1	Malignant	non pathologist	Deep	0	1	1	Jan-dec2013	Jan-June2013	apr-June2013	Negative	Abdomen	Deep	0	0	1	0	0	0	1	0
13-C-N408	15	male	Negative	Kamuzu Central Hospital	Paeds	FNA	Abdomen	Abdomen	Wednesday	clinician	Blood. No malignant cells.	Non diagnostic		4 slides	Non-optimal specimen showing blood. No malignant cells .	? Leukemia pt (old file missing) finished chemo in 2012 now has come back with abd. Distention with palpable masses on both upper quadrants +epigastric area for 1mo.		African	Lymphoma NOS			1	0		non pathologist	Deep	0	2	1	Jan-dec2013	Jul-Dec2013	Jul-Sep2013	Negative	Abdomen	Deep	0	0	1	0	0	0	1	0
14-C-N831	15	female	Negative	Kamuzu Central Hospital	Medical	FNA	Cervical lymphnode	Lymph node	Tuesday	pathologist	Appearances of Hodgkin's disease. Biopsy for histological confirmation and typing recommended.	Malignant	Lymphoma	7 slides.	Largely blood except for two with a moderate polymorphous lymphoid cells dominated by large mononuclear cells and a scattered large binucleate cells with prominent nucleoli typical of Reed-Sternberg cells. No necrotic tissue.	22 years old man with abdominal distension for 3 months, clinically has liver mass. ??hepatocellular carcinoma( gross disease)		African				1	1	Malignant	pathologist	Non Deep	0	1	1	Jan-June2014	Jan-June2014	Mar-June2014	Negative	Lymph node	Non Deep	0	0	0	0	0	0	0	1
13-C-N284	3	female	Negative	Kamuzu Central Hospital	Paeds	FNA	Inguinal mass	Abdomen	Thursday	clinician	Malignant nonhaematopoetic tumour consistent with a soft tissue sarcoma.	Malignant	Sarcoma	4 slides received.	Blood with cellular sheets and trabeculae of pleomorphic ,spindle and polygonal cellswith plentiful cytoplasm some of which appears vacuolated. Appearances are those of a soft tissue sarcoma and not a haematopoetic tumour.	Right inguinal mass for one month. USS of the inguinal lesion showed solid mass and smooth edges 5 x 4 cm.		African				1	1	Malignant	non pathologist	Deep	0	4	4	Jan-dec2013	Jan-June2013	apr-June2013	Negative	Abdomen	Deep	0	0	1	0	0	0	1	0
14-C-N217	1	female	Negative	Kamuzu Central Hospital	Paeds	FNA	Abdomen	Abdomen	Monday	clinician	Malignant small blue cell tumour; either Neuroblastoma or Wilm's tumour. Anatomical localization to decide definitive diagnosis.	Malignant	unclassified	4 slides received	Cellular aspirate of fairly uniform discohesive small round cells with hardly any cytoplasm but hyperchromatic nuclear. Fewer lrger cells with small rim of cytoplasm without vacuoles. Rosette like structures with central hyaline amtrix materia	Right cervical mass.		African	Lymphoma - Burkitt's			1	1	Malignant	non pathologist	Deep	0	8	7	Jan-June2014	Jan-June2014	Jan-Mar2014	Negative	Abdomen	Deep	0	0	1	0	0	0	0	1
13-C-N725	10	female	Negative	Kamuzu Central Hospital	Paeds	FNA	Abdomen	Abdomen	Tuesday	pathologist	Burkitt's lymphoma.	Malignant	Lymphoma	4 slides received	Bllody but cellular aspirate of typical Burkitt's lymphoma cells.	Swollen gums both maxilla, abdominal masses LUQ, LLQ and right frank and ascites and lower limb weakness.		African	Lymphoma - Hodgkin's			1	1	Malignant	pathologist	Deep	0	37	3	Jan-dec2013	Jul-Dec2013	Jul-Sep2013	Negative	Abdomen	Deep	0	0	1	0	0	0	1	0
13-C-N959	9	female	Negative	Kamuzu Central Hospital	Paeds	FNA	Abdomen	Abdomen	Thursday	clinician	Burkitt's lymphoma.	Malignant	Lymphoma	4 slides received.	A bloody aspirate with a few malignant lymphoid cells with typical features of Burkitt's lymphoma.	Abdominal distension with palpable masses covering both upper quadrants extending to the flanks. Lower limb swelling possible mass compression on inferior vanacava, unable to walk or stand.		African				1	1	Malignant	non pathologist	Deep	0	5	4	Jan-dec2013	Jul-Dec2013	Oct-Dec2013	Negative	Abdomen	Deep	0	0	1	0	0	0	1	0
14-C-N995	13	female	Negative	Kamuzu Central Hospital	Paeds	FNA	Abdomen	Abdomen	Thursday	clinician	Non-Hodgkin's lymphoma consistent with Burkitt's Lymphoma	Malignant	Lymphoma	4 slides for pap	Smears showed diffusely distributed cells with large hyperchromatic irregular nuclei and high N/C ratio and prominent nucleoli. The background shows large foamy cells with vaculated cytoplasm and abundant lymphoglandular bodies	Huge abdominal mass on LUQ + 7 cm below the coastal margin, hard and irregular on palpation. Abduss left kidney not see - but there is a complex mass no measurements given 3 months		African				1	1	Malignant	non pathologist	Deep	0	8	8	Jan-June2014	Jan-June2014		Negative	Abdomen	Deep	0	0	1	0	0	0	0	1
12-C-N086	4	female	Unknown	Kamuzu Central Hospital	Paeds	FNA	Maxilla	Head & Neck	Tuesday	clinician	Maxilla, right (FNA cytology): Large lymphoid cells, favor lymphoma (large cell vs Burkitt's)	Malignant	Lymphoma	4 slides	Done	Bilateral maxillary swellings with loose molars,proptosis of right eye, three abdominal masses		African				1	1	Malignant	pathologist	Non Deep	0	31	29	Jan-dec2012	Jan-Jun2012	Apr-Jun2012	Unknown	Head & Neck	Non Deep	0	1	0	0	1	0	0	0
13-C-N173	5	female	Negative	Kamuzu Central Hospital	Paeds	FNA	Abdomen	Abdomen	Friday	clinician	Undifferentiated malignant tumour consistent with Wilm's tumour.	Malignant	unclassified	2 slides	Very cellular but rather thick preparation. Numerous discohesive, pleomorphic cells with scanty cytoplasm showing frequent mitoses. Variable sizes and shapes. Appearnces would be consistent with recurrence of Wilms' tumour.	5 year girl diagonised with wilm's tomour in Feb 2012, received 8 cycles of chemo and surgical resection. Finished treatment in 08/2012. now present with suprapubis mass (started 2 weeks ago)		African		994849685		1	1	Malignant	non pathologist	Deep	0	4	4	Jan-dec2013	Jan-June2013	apr-June2013	Negative	Abdomen	Deep	0	0	1	0	0	0	1	0
14-C-N840	1	female	Negative	Kamuzu Central Hospital	Paeds	FNA	Submandibular	Lymph node	Wednesday	clinician	No malignancy. Suggest repeat biopsy and stain for AAFB.	Infectious		3 slides	Two of the slides show only necrotis tissue debris. The third slide shows thick aspirate of small lymphocytes. No malignancy.	Right breast lump for 1 month		African	Hepatocellular carcinoma			1	1	Infectious	non pathologist	Non Deep	0	0	0	Jan-June2014	Jan-June2014	Mar-June2014	Negative	Lymph node	Non Deep	0	0	0	0	0	0	0	1
14-C-N139	7	male	Negative	Kamuzu Central Hospital	Paeds	FNA	Mandible	Head & Neck	Monday	clinician	Burkitt's lymphoma.	Malignant	carcinoma	4 slides	Cellular aspirate of large lymphoid cells with scanty cytoplasmic containing vacuoles consistent with Burkitt's lymphoma.	60yr old man ? Thyroid carcinoma with metutinis to the right ribs and sternum, bilateral ileural effusion on CT. Need FNA to establish diagnosis		African	Lymphoma - Hodgkin's			1	1	Malignant	non pathologist	Non Deep	0	2	1	Jan-June2014	Jan-June2014	Jan-Mar2014	Negative	Head & Neck	Non Deep	0	0	0	0	1	0	0	1
13-C-N186	10	female	Negative	Kamuzu Central Hospital	Paeds	FNA	Abdomen	Abdomen	Tuesday	pathologist	Malignant lymphoma; with features of Burkitt's lymphoma. REVIEW Likely high grade B-cell lymphoma	Malignant	Lymphoma	2 slides	Cellular malignant lymphoid tumour aspirate. Medium to large lymphoid cells with scanty cytoplasmic rim. Many cells have cytoplasmic vacuoles consistent with Burkitt's lymphoma.	10 year old child with massive abdominal tomour, periumbilical mass >15 cm in diameter.		African				1	1	Malignant	pathologist	Deep	0	1	1	Jan-dec2013	Jan-June2013	apr-June2013	Negative	Abdomen	Deep	0	0	1	0	0	0	1	0
14-C-N578	4	female	Negative	Kamuzu Central Hospital	Paeds	FNA	Neck	Lymph node	Monday	clinician	Largely blood. Not diagnostic. Recommend biopsy for histology.	Non diagnostic		4 slides	Three of the four slides show only blood with a polymorph leukocytosis. The fourth slide also has about five discohesive large round to polygonal cells with abundant cytoplasm and nuclei which have an open chromatin pattern. Not certain what ce	52yr old man diagnosed of nasopharygeal ca in 2008 and had radiation + chemotherapy, has local recurrence now has 1-2cm mass Lt jugulogastril area ?recurrence.		African	Malignant lesion,NOS			1	0		non pathologist	Non Deep	0	3	2	Jan-June2014	Jan-June2014	Mar-June2014	Negative	Lymph node	Non Deep	0	0	0	0	0	0	0	1
14-C-N589	11	male	Negative	Kamuzu Central Hospital	Paeds	FNA	Neck	Lymph node	Friday	clinician	Highly suggestive of Hodgkin's lymphoma. Biopsy for histology recommended.	Malignant	Lymphoma	4 slides recived.	Cellular aspirate of polymorphous lymphoid cells which include large mononuclear cells, some with mitoses, significant numbers of eosinophils, occasional plasma cells and binucleate, Reed-Sternberg like cells. No tissue necrosis. Appearances hi	Multiple abdominal masses, FNA malignamt non-haematopoietic tumour (probably sarcoma but insufficient material for charactisation. Repeat Fna results pending. CSF taken to rule out CNs involvement.USS showes spleen to have multiple solid masses		African				1	1	Malignant	non pathologist	Non Deep	0	3	3	Jan-June2014	Jan-June2014	Mar-June2014	Negative	Lymph node	Non Deep	0	0	0	0	0	0	0	1
13-C-N957	5	male	Negative	Kamuzu Central Hospital	Outpatient	FNA	Neck	Lymph node	Friday	clinician	Aspirate from an abscess or necrotic tissue.	Infectious		4 slides received; not indicated which slides are from the neck and which ones from the abdomen.	Two slides show large foamy histiocytes and some lymphocytes but no malignant cells. The other two slides show only granular material. Aspirate from an abscess or necrotic tissue.	Neck mass 5.0x5.0cm for 3 months and LUQ mass of 5 x 5 cm. Neck and abdominal fna.		African	Kaposi sarcoma			1	1	Infectious	non pathologist	Non Deep	0	3	3	Jan-dec2013	Jul-Dec2013	Oct-Dec2013	Negative	Lymph node	Non Deep	0	0	0	0	0	0	1	0
12-C-N113	13	male	Negative	Kamuzu Central Hospital	Paeds	FNA	Neck	Lymph node	Thursday	clinician	Neck, right (FNA cytology): Lymphocytes and histiocytes with rare larger lymphoid forms. Comment: A previous FNA was reviewed and those findings, in correlation with the current specimen, result in a recommendation for tissue biopsy to rule ou	Non diagnostic		4 slides	Done	9 months old boy with very large abdominal mass coming from the right frank US report �what is origin. Neuroblastoma highest on differential. For more than 6 months.		African				1	0		non pathologist	Non Deep	0	1	1	Jan-dec2012	Jul-dec2012	Jul-Sep2012	Negative	Lymph node	Non Deep	0	0	0	0	0	0	0	0
13-C-N185	5	male	Negative	Kamuzu Central Hospital	Paeds	FNA	Lymph node	Lymph node	Tuesday	pathologist	Granular material, suspicious for tuberculosis, but AAFB negative. Repeat recommended.	TB Infection		2 slides	Clumped, granular material without any cellular component; probably caseous material from an area of necrosis. ZN stained slides negative for AAFB. Repeat biopsy recommended if excision not available soon.	5 yaer old boy with neck lympadenopathy and severe malnutrition. FNA produced a firm white material. ? TB		African	Wilm's tumour			1	1	TB Infection	pathologist	Non Deep	0	1	1	Jan-dec2013	Jan-June2013	apr-June2013	Negative	Lymph node	Non Deep	0	0	0	0	0	0	1	0
14-C-N441	0.417	male	Unknown	Kamuzu Central Hospital	Paeds	FNA	Abdomen	Abdomen	Monday	clinician	Blood only.	Non diagnostic		2 slides	Unsatisfactory aspirate biopsy; being composed entirely of blood. No tumour cells seen.	Huge occipital mass. CT shows cystic mass with occipital bone involvement.		African				1	0		non pathologist	Deep	0	3	2	Jan-June2014	Jan-June2014	Jan-Mar2014	Unknown	Abdomen	Deep	0	1	1	0	0	0	0	1
13-C-N246	8	female	Negative	Kamuzu Central Hospital	Paeds	FNA	Abdomen	Abdomen	Wednesday	clinician	Malignant undifferentiated small cell tumour. Not lymphoma.	Malignant	unclassified	3 slids	Mostly blood with a few small discohesive round cells represented by hyperchromatic nuclei without any covering cytoplasm. No specific structural arrangement. Undifferentiated small cell tumour	Massive abdominal mass now subsiding remaining on LLQ. Has had 2 previous FNAs-non representative( 13-C-N211, 222)		African	Malignant lesion,NOS			1	1	Malignant	non pathologist	Deep	0	1	1	Jan-dec2013	Jan-June2013	apr-June2013	Negative	Abdomen	Deep	0	0	1	0	0	0	1	0
14-C-N1011	13	female	Negative	Kamuzu Central Hospital	Outpatient	FNA	Abdomen	Abdomen	Tuesday	pathologist	Burkitt's lymphoma.	Malignant	Lymphoma	4 slides	Cellular aspirate of malignant lymphoma with typical features of Burkitt's lymphoma.	LUQ mass of -+ 6 cm, below coastal margin abdominal VSS = complex cystic mass on the LK		African	Hepatocellular carcinoma			1	1	Malignant	pathologist	Deep	0	2	1	Jan-June2014	Jan-June2014		Negative	Abdomen	Deep	0	0	1	0	0	0	0	1
13-C-N926	12	female	Negative	Kamuzu Central Hospital	Outpatient	FNA	Breast	Breast	Monday	clinician	Mixed inflammatory cells consistent with pus.	Infectious		3 slides	Mixed inflammatory cells; lymphocytes, plasma cells, polymorphs and large histiocytes with granular cytoplasm. Appearances consistent with pus.	?Fibroadenoma - breast mass firm, no fluchant point. USS- suggestive of abscess.		African				1	1	Infectious	non pathologist	Deep	0	3	2	Jan-dec2013	Jul-Dec2013	Oct-Dec2013	Negative	Breast	Deep	0	0	0	1	0	0	1	0
13-C-N655	1	male	Negative	Kamuzu Central Hospital	Paeds	FNA	Epigastrium	Abdomen	Thursday	clinician	Non-representataive biopsy.	Non diagnostic		4 slides received.	Non-representative aspirate; being composed entirely of blood.	Epigastric mass hard on palpation. Abdominal USS shows a solid mass measuring 7.4x6.2cm in the right lobe of the liver.		African	Lymphoma NOS			1	0		non pathologist	Deep	0	13	9	Jan-dec2013	Jul-Dec2013	Jul-Sep2013	Negative	Abdomen	Deep	0	0	1	0	0	0	1	0
13-C-N223	6	male	Negative	Kamuzu Central Hospital	Paeds	FNA	Maxilla	Head & Neck	Monday	clinician	Burkitt's lymphoma.	Malignant	Lymphoma	2 slides	A technically poor preparation; either too thick or the cells have been stretched out into elongated streams of cyoplasm and nuclear chromatin. In addition the slides appear to have been fixed and so have stained poorly and there a general vacu	6 year boy with left maxilla and mandible masses. LUQ abdominal mass and enlarged submandible lymphnode.		African	Malignant lesion,NOS			1	1	Malignant	non pathologist	Non Deep	0	2	2	Jan-dec2013	Jan-June2013	apr-June2013	Negative	Head & Neck	Non Deep	0	0	0	0	1	0	1	0
13-C-N222	8	female	Negative	Kamuzu Central Hospital	Paeds	FNA	Abdomen	Abdomen	Friday	clinician	No tumour cells seen.	Non diagnostic		2 slides	Thin blood smear. No tumour cells seen.	Massive abdominal tumor entire R side of abdomen. Prior FNA 13-c-n211 not representative. Repeat sample.		African	Lymphoma NOS			1	0		non pathologist	Deep	0	5	5	Jan-dec2013	Jan-June2013	apr-June2013	Negative	Abdomen	Deep	0	0	1	0	0	0	1	0
12-C-N009	5	male	Unknown	Kamuzu Central Hospital	Paeds	FNA	Groin	Lymph node	Wednesday	clinician	Acellular	Non diagnostic		2 slides	Done	severely malnourished child. Concern for EPTB		African				1	0		non pathologist	Non Deep	0	9	8	Jan-dec2012	Jan-Jun2012	Jan-Mar2012	Unknown	Lymph node	Non Deep	0	1	0	0	0	0	0	0
13-C-N581	2	male	Negative	Kamuzu Central Hospital	Paeds	FNA	Cervical lymphnode	Lymph node	Monday	clinician	Non-representative biopsy.	Non diagnostic		6 slides received.	Blood not recognizable as lymph node aspirate. Also one fragment of lymphoid tissue, too thick for cytological evaluation.	Bilateral cervical lymphadenopathy, mobile and non tender, associated with cough and fever.		African	Lymphoma NOS			1	0		non pathologist	Non Deep	0	2	1	Jan-dec2013	Jul-Dec2013	Jul-Sep2013	Negative	Lymph node	Non Deep	0	0	0	0	0	0	1	0
14-C-N516	12	male	Negative	Kamuzu Central Hospital	Paeds	FNA	Abdomen	Abdomen	Friday	clinician	Malignant, non-haematopoietic tumour(probably sarcoma). Insufficient cellular material for characterization. Repeat FNA, if possible.	Malignant	unclassified	4 slides received.	Largely blood. Ten large, discohesive, some polygonal and others round cells with moderate cytoplasm and hyperchromatic round to oval nuclei. Appearances are those of a malignant, non-haematopoietic tumour but the cellular material is insuffici	Huge abdominal mass on RUQ extending to the illial fossa and another mass on left flank, inguinal and submandibular adenopathy <1cm.		African				1	1	Malignant	non pathologist	Deep	0	6	6	Jan-June2014	Jan-June2014	Jan-Mar2014	Negative	Abdomen	Deep	0	0	1	0	0	0	0	1
13-C-N747	6	female	Negative	Kamuzu Central Hospital	Paeds	FNA	Inguinal mass	Lymph node	Wednesday	clinician	Hodgkin's lymphoma. Biopsy for histology if needed for typing/classification.	Malignant	Lymphoma	4 slides	Cellular aspirate of a lymphoid cell population showing many small mature lymphocytes, large mononuclear cells and many binucleate Reed-Sternberg type cells typical of Hodgkin's lymphoma.	Right inguinal mass about 4x4cm hard to palpation, mobile		African	Lymphoma - Burkitt's			1	1	Malignant	non pathologist	Non Deep	0	6	5	Jan-dec2013	Jul-Dec2013	Oct-Dec2013	Negative	Lymph node	Non Deep	0	0	0	0	0	0	1	0
14-C-N503	8	male	Unknown	Kamuzu Central Hospital	Paeds	FNA	Abdomen	Abdomen	Thursday	clinician	Burkitt's lymphoma.	Malignant	Lymphoma	4 slides	Cellular aspirate of medium to large lymphocytes with small cytoplasmic rim with vacuoles typical of Burkitt's lymphoma. Also some normal liver cells.	Repeated anaemias,thrombocytopenia and submandibular adenopathy.		African	Lymphoma - Burkitt's			1	1	Malignant	non pathologist	Deep	0	4	4	Jan-June2014	Jan-June2014	Jan-Mar2014	Unknown	Abdomen	Deep	0	1	1	0	0	0	0	1
13-C-N191	15	male	Negative	Kamuzu Central Hospital	Paeds	FNA	Abdomen	Abdomen	Thursday	clinician	Malignant sarcomatous tumor with metastases.	Malignant	Sarcoma	4 slides received.	Both the abdominal mass and the lymph node biopsies show mostly blood but with discohesive malignnat cells; mostly large cells with irregularly shaped hyperchromatic nuclei and somewhat clear cytoplasm. Some binucleat cells and small oval shape	Left side abdominal mass for 13 years and left neck lymphadenopathy for 2 years. Abdominal USS unremarkable		African				1	1	Malignant	non pathologist	Deep	0	0	0	Jan-dec2013	Jan-June2013	apr-June2013	Negative	Abdomen	Deep	0	0	1	0	0	0	1	0
14-C-N1046	9	male	Negative	Kamuzu Central Hospital	Paeds	FNA	Maxilla	Head & Neck	wednesday	clinician	Burkitt's lymphoma.	Malignant	Lymphoma	4 slides	Cellular aspirate of a malignant lymphoid tumour with frequent mitoses scattered chromatin smudges and cytoplasmic vacuoles, typical of Burkitt's lymphoma.	Right maxillary mass. Previous FNA (14-C-N1017) suggsted lymphoma.		African				1	1	Malignant	non pathologist	Non Deep	0	1	1	Jan-June2014	Jan-June2014		Negative	Head & Neck	Non Deep	0	0	0	0	1	0	0	1
13-C-N189	3	female	Negative	Kamuzu Central Hospital	Paeds	FNA	Submandibular	Lymph node	Thursday	clinician	Hodgkin's lymphoma. Biopsy for histology recommended.	Malignant	Lymphoma	2 slides received	Cellular aspirate of a polymorphous lymphoid cell population; mix of small mature lymphocytes; numerous large mononuclear cells, some eosinophils and binucleate cells resembling Reed-Sternberg cells. Appearances are those of Hodgkin's lymphoma.	3 yo girl with persistent but small submental and sumandibular 1-2cm lymph nodes, apperes benign but we did FNA to rule out pathology. 1 Year.		African				1	1	Malignant	non pathologist	Non Deep	0	1	0	Jan-dec2013	Jan-June2013	apr-June2013	Negative	Lymph node	Non Deep	0	0	0	0	0	0	1	0
13-C-N946	1	female	Negative	Kamuzu Central Hospital	Paeds	FNA	Abdomen	Abdomen	Tuesday	pathologist	Wilm's tumour.	Malignant	unclassified	4 slides	Blood with both discohesive and groups of tumour cells either present as round hyperchromatic nuclei or spindle to oval nuclei of similar hyperchromatic appearance. Also some cells with streaming cytoplasmic processes. Apperances of an undiffer	Huge abdominal mass on the LUQ about 6cm below the coastal margin. Abdominal scan showes cystic like mass.		African				1	1	Malignant	pathologist	Deep	0	1	0	Jan-dec2013	Jul-Dec2013	Oct-Dec2013	Negative	Abdomen	Deep	0	0	1	0	0	0	1	0
13-C-N535	7	male	Negative	Kamuzu Central Hospital	Paeds	FNA	peri auricular mass	Head & Neck	Tuesday	pathologist	Burkitt's lymphoma.	Malignant	Lymphoma	4 slides	Mostly blood but with islands of aspirated medium to large lymphoid cells with vacuolated peripheral rim of cytoplasm consistent with Burkitt's lymphoma.	Rt eye proptosis, Lt eye ptosis, B maxillary mass extending to buccal mucosa with teeth loosening, other broken. R periavicular mass		African	Lymphoma NOS			1	1	Malignant	pathologist	Non Deep	0	9	8	Jan-dec2013	Jul-Dec2013	Jul-Sep2013	Negative	Head & Neck	Non Deep	0	0	0	0	1	0	1	0
13-C-N178	8	male	Unknown	Kamuzu Central Hospital	Paeds	FNA	Abdomen	Abdomen	Monday	clinician	Malignant embryonic tumour. Differential diagnosis between sarcoma and Wilm's tumour. Not a lymphoma.	Malignant	unclassified	2 slides	Blood with many discohesive and sheets of undifferentiated small cells with no visible cytoplasm; variable shapes and hyperchromatic nuclei. Appearances are those of a malignant embryonic tumour, either sarcomatous tumour or Wilm's tumour; not	8yr old with massive large abdominal tumor taking up nearly 80% of abdominal cavity for 1mo.		African				1	1	Malignant	non pathologist	Deep	0	1	1	Jan-dec2013	Jan-June2013	apr-June2013	Unknown	Abdomen	Deep	0	1	1	0	0	0	1	0
14-C-N647	6	female	Negative	Kamuzu Central Hospital	Paeds	FNA	Abdomen	Abdomen	Tuesday	pathologist	Sarcomatous tumour.	Malignant	Sarcoma	4 slides	Bloody aspirate with small groups and sheets of undifferentiated cells represented by hyperchromatic oval and spindle shaped nuclei with hardly any cytoplamic cover. Apperances are those of a sarcomatous tumour such as embryonal rhabdomyosarcom	Lower abdominal mass covering almost the whole lower abdomen. Abdominal USS shows a solid masswith irregular borders 11 x 8.5cm mass not attarched to liver, spleen or kidney. Mild right hydronephosis.		African	Lymphoma - Hodgkin's			1	1	Malignant	pathologist	Deep	0	1	1	Jan-June2014	Jan-June2014	Mar-June2014	Negative	Abdomen	Deep	0	0	1	0	0	0	0	1
14-C-N034	5	female	Negative	Kamuzu Central Hospital	Paeds	FNA	Maxilla	Head & Neck	Friday	clinician	Burkitt's lymphoma.	Malignant	Lymphoma	4 slides	Very cellular aspirate of malignant lymphoid tumour with cellular changes typical of Burkitt's lymphoma.	Huge abdominal mass covering almost the entire abdomen. For 2 years.		African				1	1	Malignant	non pathologist	Non Deep	0	2	1	Jan-June2014	Jan-June2014	Jan-Mar2014	Negative	Head & Neck	Non Deep	0	0	0	0	1	0	0	1
14-C-N1079	14	female	Negative	Kamuzu Central Hospital	Paeds	FNA	Neck	Lymph node	Tuesday	pathologist	Non-representative biopsy. Blood only.	Non diagnostic		4 slides.	Blood with marked polymorph and eosinophil leukocytosis. Not recognizable as lymph node aspirate.	Ca Cx 3B or 4 has inguinal lymphnode greater 5 cm.		African	Hepatocellular carcinoma			1	0		pathologist	Non Deep	0	2	2	Jan-June2014	Jan-June2014		Negative	Lymph node	Non Deep	0	0	0	0	0	0	0	1
14-C-N794	7	female	Negative	Kamuzu Central Hospital	Paeds	FNA	Abdomen	Abdomen	Friday	clinician	Blood with numerous pus cells and Candida albicans organisms; indicative of fungal abscess. Not consitent with clinical findings.	Infectious		4 slides	Bloody aspirate with focal collections of many polymorphs, some large mononuclear cells and numerous yeast like organisms, most likely Candida albicans. No malignant cells. Appearances highly indicative of a fungal abscess. Not consistent with	Swollen mass on the left cervical area.		African	Specific infection			1	1	Infectious	non pathologist	Deep	0	6	6	Jan-June2014	Jan-June2014	Mar-June2014	Negative	Abdomen	Deep	0	0	1	0	0	0	0	1
13-C-N256	6	female	Negative	Kamuzu Central Hospital	Paeds	FNA	Orbit	Head & Neck	Monday	clinician	Biopsy for histolgy recommended.	Suspicious malignancy		4 slides received.	Three of the four slides show only blood. The fourth slide shows mostly blood except at the top edge of the prepartion where there is a group of very large cells with plentiful clear cytoplasm and large irregular and hyperchromatic nuclei. With	Right infra-orbital swelling extending to the nasal brigde about 3 x 3 cm with some submandibular lymphadenopathy 1 x 1 cm.		African	Malignant lesion,NOS			1	1	Suspicious malignancy	non pathologist	Non Deep	0	4	3	Jan-dec2013	Jan-June2013	apr-June2013	Negative	Head & Neck	Non Deep	0	0	0	0	1	0	1	0
13-C-N437	8	male	Negative	Kamuzu Central Hospital	Paeds	FNA	Cervical lymphnode	Lymph node	Monday	clinician	Suspicious for non-Hodgkin's lymphoma. Biopsy for histology recommended.	Suspicious malignancy		4 slides	Blood with moderate numbers of medium to large lymphocytes. Appearances suspicious for malignant lymphoma. Biopsy for histology recommended.	Bilateral neck lymphadenopathy both about 3x4cm hard to palpate and fixed for 5 months		African				1	1	Suspicious malignancy	non pathologist	Non Deep	0	2	1	Jan-dec2013	Jul-Dec2013	Jul-Sep2013	Negative	Lymph node	Non Deep	0	0	0	0	0	0	1	0
13-C-N149	5	female	Unknown	Kamuzu Central Hospital	Paeds	FNA	Abdomen	Abdomen	Friday	clinician	Undifferentiated malignant tumour; Wilm's most likely, rather than lymphoma.	Malignant	unclassified	2 slides	Blood and cellular aspirate of a malignant tumour showing dicohesive small to medium round cells but also groups (nests and trabecuale) of undifferentiated small cells represented by bare hyperchromatic nuclei with frequent mitoses. Some cells	5 yr old girl withv massive L side abdominal tumor 18x19cm		African				1	1	Malignant	non pathologist	Deep	0	0	0	Jan-dec2013	Jan-June2013	apr-June2013	Unknown	Abdomen	Deep	0	1	1	0	0	0	1	0
14-C-N250	0.583	female	Negative	Kamuzu Central Hospital	Paeds	FNA	Abdominal wall	Abdomen	Wednesday	clinician	No evidence of malignancy.	Benign Lesion		3 mls of fluid. X 2 slides.	No cells seen in the aspirate.	Bilateral neck swelling, not painful, growng in size, on history of weight loss or TB contact but history of cough.		African	Lymphoma - Hodgkin's			1	1	Benign Lesion	non pathologist	Deep	0	8	3	Jan-June2014	Jan-June2014	Jan-Mar2014	Negative	Abdomen	Deep	0	0	1	0	0	0	0	1
13-C-N616	3	male	Negative	Kamuzu Central Hospital	Paeds	FNA	Abdomen	Abdomen	Tuesday	pathologist	Non-diagnostic aspirate.	Non diagnostic		4 slides received.	Non-optimal aspirate composed largely of blood with a few small lymphocytes; not diagnostic of lymphoma.	Huge abdominal mass covering almost entire left side of the abdomen.		African				1	0		pathologist	Deep	0	17	16	Jan-dec2013	Jul-Dec2013	Jul-Sep2013	Negative	Abdomen	Deep	0	0	1	0	0	0	1	0
13-C-N824	3	male	Negative	Kamuzu Central Hospital	Paeds	FNA	Maxilla	Head & Neck	Monday	clinician	Burkitt's lymphoma.	Malignant	Lymphoma	4 slides.	Cellular aspirate of of a malignant lymphoid tumour with typical features of Burkitt's lymphoma.	Left eye proptosis, Right maxillary masses of about 5x5 cm. Extensions to buccal cavity with loosening of teeth.		African	Malignant lesion,NOS			1	1	Malignant	non pathologist	Non Deep	0	2	2	Jan-dec2013	Jul-Dec2013	Oct-Dec2013	Negative	Head & Neck	Non Deep	0	0	0	0	1	0	1	0
13-C-N778	6	male	Negative	Kamuzu Central Hospital	Paeds	FNA	Neck	Lymph node	Wednesday	clinician	High grade, large cell lymphoma with features consistent with Burkitt's lymphoma.	Malignant	Lymphoma	4 slides	Cellular aspirate of uniform large lymphoid cells with prominent nucleoli and small rim of cytoplasm. Some vacuoles present in tumour cells.	Rt neck lymphadenopathy unable to walk for 4mo.		African				1	1	Malignant	non pathologist	Non Deep	0	1	1	Jan-dec2013	Jul-Dec2013	Oct-Dec2013	Negative	Lymph node	Non Deep	0	0	0	0	0	0	1	0
14-C-N644	1	female	Negative	Kamuzu Central Hospital	Paeds	FNA	Abdomen	Abdomen	Thursday	clinician	Malignant sarcomatous tumour.	Malignant	Sarcoma	4 slides.	Mostly blood except fr one small group of discohesive small cells with oval hyperchromatic nuclei and tapering cytoplasmic processes. Appearances of non haematological malignancy and consistent with sarcoma. This would also be consistent with s	Chronic illnee, had FSB Decenber �..now growing mass from pelvis for 2 months. ?pelvic abscess.		African	Rhabdomyosarcoma			1	1	Malignant	non pathologist	Deep	0	6	6	Jan-June2014	Jan-June2014	Mar-June2014	Negative	Abdomen	Deep	0	0	1	0	0	0	0	1
14-C-N609	4	male	Negative	Kamuzu Central Hospital	Paeds	FNA	Supra pubic	Abdomen	Tuesday	pathologist	Sarcomatous tumour; consistent with embryonal rhabdomyosarcoma.	Malignant	Sarcoma	2 slides	Mostly blood but with chomatin smudges and a mixture of large and medium to small bare hyperchromatic nuclei showing variation in shapes. Few large cells with trailing cytoplasmic processesses. Appearances of a sarcomatous tumour; consistent wi	Right breast mass, firm, non tender 1 x 2cm, increasing in size during menses. Right nipple discharge milky.		African	Hepatocellular carcinoma			1	1	Malignant	pathologist	Deep	0	1	1	Jan-June2014	Jan-June2014	Mar-June2014	Negative	Abdomen	Deep	0	0	1	0	0	0	0	1
13-C-N533	1	male	Negative	Kamuzu Central Hospital	Paeds	FNA	Cervical region	Lymph node	Tuesday	pathologist	Mixed lymphoid cell population. Cannot exclude Hodgkin's type lymphoma. Biopsy for histology recommended.	Suspicious malignancy		4 slides	Moderately cellular aspirate of mixed lymphoid cells with some large mononuclear cells and occasional eosinophils. One binucleate cells suggestive of Reed-Sternberg cell. Appearances suspicious but nor difinitively diagnostic of possible Hodgki	Mass on the R cervical region of approx 3x3cm x 1 week. VSS scan shows solid mass with irregular edges of 2.3x2.6cm (scan of the mass)		African				1	1	Suspicious malignancy	pathologist	Non Deep	0	2	2	Jan-dec2013	Jul-Dec2013	Jul-Sep2013	Negative	Lymph node	Non Deep	0	0	0	0	0	0	1	0
13-C-N718	9	female	Negative	Kamuzu Central Hospital	Paeds	FNA	Abdomen	Abdomen	Thursday	clinician	Burkitt's lymphoma.	Malignant	Lymphoma	4 slides received	Cellular aspirate of Burkitt's lymphoma cells.	9 years old girl with 2 months history of RVQ mass about 5 x 6cm below the coastal margin.		African				1	1	Malignant	non pathologist	Deep	0	7	7	Jan-dec2013	Jul-Dec2013	Oct-Dec2013	Negative	Abdomen	Deep	0	0	1	0	0	0	1	0
13-C-N129	1	male	Unknown	Kamuzu Central Hospital	Paeds	FNA	Thigh	Extremities	Wednesday	clinician	Inadequate/non-representative biopsy.	Non diagnostic		2 slides received.	An non-representative biopsy showing a few red blood cells and bubbly tissue as in adipose tissue. No tumour cells sen.	Right leg posterior thigh mass for 8 months massive, about 13 x 15cm and bulging.		African				1	0		non pathologist	Non Deep	0	1	0	Jan-dec2013	Jan-June2013	apr-June2013	Unknown	Chest or Back or Extremities	Non Deep	0	1	0	0	0	1	1	0
14-C-N387	4	male	Negative	Kamuzu Central Hospital	Paeds	FNA	Abdomen	Abdomen	Thursday	clinician	No tumour cells seen.	Non diagnostic		4 slides	Blood and granular debris as from an area of tissue necrosis. No tumour cells seen.	Rt cervical swelling x1yr, no associated wt loss, no other swellings.		African				1	0		non pathologist	Deep	0	5	5	Jan-June2014	Jan-June2014	Jan-Mar2014	Negative	Abdomen	Deep	0	0	1	0	0	0	0	1
14-C-N056	2	female	Negative	Kamuzu Central Hospital	Paeds	FNA	Axilla	Lymph node	Monday	clinician	Aspirated pus. Repeat FNA to exclude Tuberculosis recommended.	Infectious		4 slides received.	Large numbers of mononuclear cells, polymorphs and lymphocytes consistent with aspirated pus; probably from a necrotic lymph node. Repeat fNA for AAFB staining recommended.	Abdominal distension with palpable masses covering both the upper quadrants. Masses seen on the liver and spleen. Largest mass on the liver is 6 x 4.9cm, liver measures 13cm MCL. Enlarged nodes seen on the liver and spleen.		African				1	1	Infectious	non pathologist	Non Deep	0	6	3	Jan-June2014	Jan-June2014	Jan-Mar2014	Negative	Lymph node	Non Deep	0	0	0	0	0	0	0	1
14-C-N1062	11	female	Negative	Kamuzu Central Hospital	Paeds	FNA	Jaw	Head & Neck	Thursday	clinician	Burkitt's lymphoma.	Malignant	Lymphoma	4 slides.	Cellular aspirate of malignant lymphoma cells of medium size, with frequent mitoses and cytoplasmic vacuoles consistent with Burkitt's lymphoma.	Light maxillary mass extending to oral mucus with worsening of teeth.		African				1	1	Malignant	non pathologist	Non Deep	0	7	6	Jan-June2014	Jan-June2014		Negative	Head & Neck	Non Deep	0	0	0	0	1	0	0	1
13-C-N556	13	male	Negative	Kamuzu Central Hospital	Paeds	FNA	Abdomen	Abdomen	Tuesday	pathologist	Non-optimal/non-diagnostic aspirate. Too thick for cytology.	Non diagnostic		5 slide received	Regretably this repeat specimen is also largely blood except for one piece tumour tissue which is too thick for cytological evaluation.	Huge abdominal mass on LUQ. Abdominal USS shows a solid mass of 15 x 14cm with mild ascites enlarged liver 23cm on MCL, normal spleen and both kidneys. Ct scarn suggests neurobrastoma.		African				1	0		pathologist	Deep	0	6	6	Jan-dec2013	Jul-Dec2013	Jul-Sep2013	Negative	Abdomen	Deep	0	0	1	0	0	0	1	0
13-C-N126	9	male	Negative	Kamuzu Central Hospital	Paeds	FNA	RT HIP MASS	Extremities	Monday	clinician	Non-optimal sample, suspicious for lymphoma; probably Burkitt's type. REVIEW Consistent with large cell lymphoma.	Suspicious malignancy		1 slide	Non-optimal material. Mostly blood with scattered bare nuclei which have irregular crenated outlines as if undergoing fragmentation. Only an occasional but also partly shrunken lymphocyte with features suspicious for Burkitt's lymphoma cell. Al	Lymphoma patient went into remission on chemo but now has relapse with R hip mass whilst on chemo X2 weeks		African				1	1	Suspicious malignancy	non pathologist	Non Deep	0	9	6	Jan-dec2013	Jan-June2013	Jan-Mar2013	Negative	Chest or Back or Extremities	Non Deep	0	0	0	0	0	1	1	0
14-C-N179	9	female	Negative	Kamuzu Central Hospital	Paeds	FNA	Axilla	Lymph node	Tuesday	pathologist	Burkitt's lymphoma.	Malignant	Lymphoma	4 slides received.	Cellular aspirate of a malignant lymphoma with typical features of Burkitt's lymphoma. Large to medium size, uniform lymphoid cells with a small rim of cytoplasm containing vacuoles.	31yo lady, HIV unknown, h/o of over 3/12 Rt abdominal mass, O/E young lady, good general condition. Has Rt upper quad abdominal mass. No breast masses/no nodes, clinically stable.		African	Breast- Invasive ductal carcinoma			1	1	Malignant	pathologist	Non Deep	0	1	1	Jan-June2014	Jan-June2014	Jan-Mar2014	Negative	Lymph node	Non Deep	0	0	0	0	0	0	0	1
14-C-N805	7	male	Negative	Kamuzu Central Hospital	Paeds	FNA	Abdomen	Abdomen	Wednesday	clinician	Burkitt's lymphoma.	Malignant	Lymphoma	4 slides	Cellular aspirate of malignant lymphoma of medium size cells with small rim of vacuolated cytoplasm. Many mitoses and scattered large histiocytes with tingible intracytoplasmic bodies. Appearances are those of Burkitt's lymphoma.	3 x 2cm mass on the right temporal area.		African	Carcinoma, NOS			1	1	Malignant	non pathologist	Deep	0	6	4	Jan-June2014	Jan-June2014	Mar-June2014	Negative	Abdomen	Deep	0	0	1	0	0	0	0	1
13-C-N421	4	male	Negative	Kamuzu Central Hospital	Paeds	FNA	Abdomen	Abdomen	Monday	clinician	Burkitt's lymphoma.	Malignant	Lymphoma	4 slides	Cellular aspirate of uniform large lymphoid cells with eccentric cytoplasmic rim showing vacuoles typical of Burkitt's lymphoma.	Huge abdominal mass. Submandibular and inguinal lymphadenopathy.		African				1	1	Malignant	non pathologist	Deep	0	1	1	Jan-dec2013	Jul-Dec2013	Jul-Sep2013	Negative	Abdomen	Deep	0	0	1	0	0	0	1	0
12-C-N092	1	male	Negative	Kamuzu Central Hospital	Paeds	FNA	Abdomen	Abdomen	Thursday	clinician	Epigastric mass (FNA cytology): High grade malignant tumor, non-lymphoid. Comment: Neuroblastoma is in the differential. Results called to Dr. Nader July 06/2012.	Malignant	carcinoma	4 slides	Done	Abdominal distention,Huge epigastric tumor centrally in abdomen extending below umbilicus .		African				1	1	Malignant	non pathologist	Deep	0	22	18	Jan-dec2012	Jan-Jun2012	Apr-Jun2012	Negative	Abdomen	Deep	0	0	1	0	0	0	0	0
13-C-N382	12	female	Negative	Kamuzu Central Hospital	Paeds	FNA	Abdomen	Abdomen	Thursday	clinician	Burkitt's lymphoma.	Malignant	Lymphoma	4 slides	Discohesive large lymphoid cells with small rim of vacuolated cytoplasm typical of Burkitt's lymphoma.	12 year old with enlarged spleen of 17 cm for 4 months		African	Sarcoma NOS			1	1	Malignant	non pathologist	Deep	0	0	0	Jan-dec2013	Jul-Dec2013	Jul-Sep2013	Negative	Abdomen	Deep	0	0	1	0	0	0	1	0
12-C-N020	5	female	Unknown	Kamuzu Central Hospital	Paeds	FNA	Lymph node	Lymph node	Thursday	clinician	Non-representative sample.	Non diagnostic		2 slides	A technically poor preparation and non-representative sample, being composed largely of blood. Not indetifiable as lymph node aspirate	Swollen lymph nodes for a month		African				1	0		non pathologist	Non Deep	0	34	5	Jan-dec2012	Jan-Jun2012	Jan-Mar2012	Unknown	Lymph node	Non Deep	0	1	0	0	0	0	0	0
13-C-N1046	13	female	Negative	Kamuzu Central Hospital	Paeds	FNA	Abdomen	Abdomen	Monday	clinician	Undifferentiated malignant tumour; sarcomatous and most likely rhabdomyosarcoma. Is the liver normal?	Malignant	Sarcoma	4 slides	Bloody aspirate with groups of large, pleomorphic, round, polgonal and spindle cells with abundant cytoplasm and hyperchromatic nuclei of variou shapes. Some of the nuclei are vacuolated. Undifferentiated, non- haematological malignant tumour c	Abdominal mass on LUQ extending to the umbilicus. Abd. Mass showed multiple masses, sizes and location not commented.		African	Squamous cell carcinoma			1	1	Malignant	non pathologist	Deep	0	4	2	Jan-dec2013	Jul-Dec2013	Oct-Dec2013	Negative	Abdomen	Deep	0	0	1	0	0	0	1	0
13-C-N461	12	female	Negative	Kamuzu Central Hospital	Paeds	FNA	Abdomen	Abdomen	Sunday	clinician	Probably Burkitt's lymphoma. Inadequate material. Repeat biopsy recommeded.	Suspicious malignancy		4 slides	Mostly blood with nuclear smudges and degenerate round cells. Occasional preserved large lymphoid cells and bare hyperchromatic nuclei suggestive of lymphoma; probably Burkitt's lymphoma but insufficient material for definitive diagnosis. A rep	1 month history of abdominal mass LLQ extending medially to pubic region; irregular margin. Mild ascites		African				1	1	Suspicious malignancy	non pathologist	Deep	0	4	2	Jan-dec2013	Jul-Dec2013	Jul-Sep2013	Negative	Abdomen	Deep	0	0	1	0	0	0	1	0
13-C-N982	4	female	Negative	Kamuzu Central Hospital	Paeds	FNA	Neck	Lymph node	Thursday	clinician	Blood only.	Non diagnostic		4 slides.	A non-representative aspirate being composed entirely of blood.	Left lateral neck mass.		African	Hepatocellular			1	0		non pathologist	Non Deep	0	0	0	Jan-dec2013	Jul-Dec2013	Oct-Dec2013	Negative	Lymph node	Non Deep	0	0	0	0	0	0	1	0
14-C-N246	8	male	Unknown	Kamuzu Central Hospital	Outpatient	FNA	Neck	Lymph node	Tuesday	pathologist	Suspicious for Hodgkin's lymphoma. Biopsy for histology recommended.	Suspicious malignancy		3 slides received.	Moderately cellular aspirate of lymph node. Mixed lymphoid cell population with many large mononuclear cells, occasional eosinophils and some binucleate Reed-Sternberg like cells. Appearances highly suggestive of Hodgkin's disease (lymphoma). B	Vomitting and abdominal pains. Massive splenomegaly and pancytopenia, peripheral blood smear mixed with population.		African	Lymphoma - Burkitt's			1	1	Suspicious malignancy	pathologist	Non Deep	0	9	3	Jan-June2014	Jan-June2014	Jan-Mar2014	Unknown	Lymph node	Non Deep	0	1	0	0	0	0	0	1
14-C-N669	13	male	Unknown	Kamuzu Central Hospital	Paeds	FNA	Abdomen	Abdomen	Wednesday	clinician	High grade malignant lymphoma; most likely Burkitt's lymphoma.	Malignant	Lymphoma	3 slides	Cellular aspirate of discohesive medium to large, unform round cells with a small rim of cytoplasm.Obvious mitoses. Vacuoles in the cytoplasm are not impressive. No organoid or rosette like structures. Appearances are the those of a high grade	Diffuse lymphadenopathy and fever, weight loss, night sweats and pancypatomia. Querying TB lymphadenopathy�lymphoma. Need FNA biopst of lymph nodes.		African	Specific infection			1	1	Malignant	non pathologist	Deep	0	2	2	Jan-June2014	Jan-June2014	Mar-June2014	Unknown	Abdomen	Deep	0	1	1	0	0	0	0	1
12-C-N001	7	male	Unknown	Kamuzu Central Hospital	Paeds	FNA	Cheek	Head & Neck	Thursday	clinician	Consistent with Burkitt's (or Burkitt's-Like) lymphoma	Malignant	Lymphoma		The specimen consists of predominantly lymphocytes with focal cytoplasm and nuclear vacuoles admixed with and inflammatory cells	Swelling on the Right Cheek for a month		African				1	1	Malignant	non pathologist	Non Deep	0	7	0	Jan-dec2012	Jan-Jun2012	Jan-Mar2012	Unknown	Head & Neck	Non Deep	0	1	0	0	1	0	0	0
13-C-N282	8	male	Negative	Kamuzu Central Hospital	Paeds	FNA	Abdomen	Abdomen	Thursday	clinician	Burkitt's lymphoma.	Malignant	Lymphoma	4 slides	Cellular aspirate of a malignant lymphoid tumour with cytoplasmic vacuoles typical of Burkitt's lymphoma.	Huge abdominal mass covering both left and right upper guadrants. Abdominal USS showed multiple abdominal mass of various sizes and� largest one +/- 8.81 x 9.22 cm. Liver,spleen and kidney is normal.		African				1	1	Malignant	non pathologist	Deep	0	15	14	Jan-dec2013	Jan-June2013	apr-June2013	Negative	Abdomen	Deep	0	0	1	0	0	0	1	0
13-C-N519	2	female	Negative	Kamuzu Central Hospital	Paeds	FNA	Jaw	Head & Neck	Wednesday	clinician	Large cell lymphoma; most likely Burkitt's type.	Malignant	Lymphoma	4 slides	Cellular aspirate of large cell lymphoma with eccentric cytoplasmic rim, frequent mitoses and apoptotic bodies. Only occasional cells show a few vacuoles.	Jaw swelling involving right maxilla and left maxilla with notable loosening of teeth.		African				1	1	Malignant	non pathologist	Non Deep	0	2	1	Jan-dec2013	Jul-Dec2013	Jul-Sep2013	Negative	Head & Neck	Non Deep	0	0	0	0	1	0	1	0
13-C-N043	10	male	Negative	Kamuzu Central Hospital	Paeds	FNA	Chest wall	Chest & Back	Thursday	clinician	Malignant lymphoma confirmed. REVIEW In light of the clinical presentation, favor lymphoblastic lymphoma	Malignant	Lymphoma	2 slides	Moderately cellular aspirate showing uniform medium size lymphoid cells some with scany cytoplasm, others as bare nuclei and some apoptotic bodies. Nuclei are non-cleaved type. Appearances consitent with malignant lymphoma. REVIEW Large abnorm	Treated in the past fot medistinal lymphoma, now has recurrence.		African				1	1	Malignant	non pathologist	Chest & Back	0	5	4	Jan-dec2013	Jan-June2013	Jan-Mar2013	Negative	Chest or Back or Extremities	Non Deep	0	0	0	0	0	1	1	0
14-C-N1082	15	male	Negative	Kamuzu Central Hospital	Paeds	FNA	Maxilla	Head & Neck	Tuesday	pathologist	Burkitt's lymphoma.	Malignant	Lymphoma	4 slides	Cellular aspirate of malignant lymphoma cells with typical features of Burkitt's lymphoma.	Huge abdominal mass on lower abd( pelvic area) with gross abdominal distension with free fluid. wasted ++. USS- huge echogenic mass.		African	Rhabdomyosarcoma			1	1	Malignant	pathologist	Non Deep	0	2	2	Jan-June2014	Jan-June2014		Negative	Head & Neck	Non Deep	0	0	0	0	1	0	0	1
14-C-N1033	2	female	Positive	Kamuzu Central Hospital	Paeds	FNA	Lymph node	Lymph node	Friday	clinician	Non-representative/ inadequate specimen.	Non diagnostic		4 slides	Scantly cellular aspirate; not recognizable as from lymph node.	L maxillary mass extending to oral mucosa + loosening of teeth.		African	Lymphoma - Hodgkin's			1	0		non pathologist	Non Deep	0	4	1	Jan-June2014	Jan-June2014		Positive	Lymph node	Non Deep	1	0	0	0	0	0	0	1
13-C-N534	8	female	Negative	Kamuzu Central Hospital	Paeds	FNA	Cervical region	Lymph node	Wednesday	clinician	Highly suggestive of Hodgkin's disease. Biopsy for histology recommended.	Malignant	Lymphoma	4 slides	Moderately cellular aspirate aof a mixed lymphoid cell population that includes many large mononuclear cells with prominent nucleoli, some eosinophils and binucleate cell resembling Reed-Sternberg cells. Appearances highly suggestive of Hodgkin	Left lateral neck mass nodular and mobile to palpitation, non tender about 10x5cm.		African				1	1	Malignant	non pathologist	Non Deep	0	1	1	Jan-dec2013	Jul-Dec2013	Jul-Sep2013	Negative	Lymph node	Non Deep	0	0	0	0	0	0	1	0
13-C-N914	10	female	Negative	Kamuzu Central Hospital	Paeds	FNA	Scalp	Head & Neck	Thursday	clinician	Small round blue cell tumour consistent with Ewing's sarcoma.	Malignant	unclassified	4 slides	Cellular aspirate of fairly uniform discohesive and small groups of small round cells represented mailny by bare nuclei. A few cells have have scanty cytoplasm with incpnspicuous nucleoli. Although no rosettes are seen appearances would be cons	2 scalp masses, each about 3 x 4cm, hard and fixed to palpation. Left distal femur mass. Patient initially presented in march with left distal femur mass and left periorbital mass and was treated clinically as bone lymphoma with VDC- finished c		African	Benign lesion, NOS			1	1	Malignant	non pathologist	Non Deep	0	6	6	Jan-dec2013	Jul-Dec2013	Oct-Dec2013	Negative	Head & Neck	Non Deep	0	0	0	0	1	0	1	0
14-C-N198	3	female	Negative	Kamuzu Central Hospital	Paeds	FNA	Abdomen	Abdomen	Friday	clinician	Malignant, undifferentiated small cell tumour; consistent with Wilm's tumour if of renal origin.	Malignant	unclassified	4 slides received.	Non-optimal aspirate; largely blood with few small clusters of small round nuclei and others with irregular shaped nuclei; both types being hyperchromatic and without covering cytoplasm. Appearances would be consistent with Wilm's tumour; if of	35yr old lady h/o breast mass, clinically in Ecog1, has inflammation breast cancer. Multiple axillary LNs.		African				1	1	Malignant	non pathologist	Deep	0	3	3	Jan-June2014	Jan-June2014	Jan-Mar2014	Negative	Abdomen	Deep	0	0	1	0	0	0	0	1
14-C-N228	6	female	Negative	Kamuzu Central Hospital	Paeds	FNA	Abdomen	Abdomen	Wednesday	clinician	Malignant non-lymphoid tumour. Neuroblastoma or Wilm's tumour.	Malignant	unclassified	4 slides received.	Two of the four slides show only blood. Two slides show malignant tumour composed of small blue round cells of fairly uniform size. Some cells are discohesive but many are groups with vague rosette like structures which have pink amorphous mate	5 months history of suprapubic mass of about 6 x 5cm with nodes on top.		African	Kaposi sarcoma			1	1	Malignant	non pathologist	Deep	0	6	6	Jan-June2014	Jan-June2014	Jan-Mar2014	Negative	Abdomen	Deep	0	0	1	0	0	0	0	1
14-C-N577	6	male	Negative	Kamuzu Central Hospital	Paeds	FNA	Mandible	Head & Neck	Monday	clinician	Atypical cells suspected of malignancy. Biopsy for histological examination advised.	Suspicious malignancy		4 slides received.	Largely blood with scattered discohesive and groups of large cells represented by bare round to oval shaped nuclei with prominent nucleoli. Appearances suspicious for malignancy such as nasopharyngeal carcinoma. A second opinion is being solic	52yr old lady, first surgery mastectomy, secondary chemo 4 cycles Adriamycin now has Lt supraclav LN, no recurrence on mastectomy site ?metastatic LN.		African				1	1	Suspicious malignancy	non pathologist	Non Deep	0	4	3	Jan-June2014	Jan-June2014	Mar-June2014	Negative	Head & Neck	Non Deep	0	0	0	0	1	0	0	1
13-C-N893	5	male	Negative	Kamuzu Central Hospital	Paeds	FNA	Abdomen	Abdomen	Monday	clinician	Burkitt's lymphoma.	Malignant	Lymphoma	4 slides.	Cellular aspirate of malignat lymphoma with typical features of Burkitt's lymphoma.	Abdominal mass on LUQ extending the umbilicus hard and irregular to palpation. Has huge hypoechoiec mass measuring about 18.2 x 12.9 cm. Rk - partially visualized, LK- not visualized. Duration of 1.5 months.		African	Lymphoma - Burkitt's			1	1	Malignant	non pathologist	Deep	0	3	2	Jan-dec2013	Jul-Dec2013	Oct-Dec2013	Negative	Abdomen	Deep	0	0	1	0	0	0	1	0
14-C-N389	3	male	Negative	Kamuzu Central Hospital	Paeds	FNA	Axilla	Lymph node	Thursday	clinician	Necrotic caseous like material suspicious for tubeculous adenitis. ZN report to follow.	TB Infection		2 slides	Granular debris resembling caseous material; suspicious for tuberculous adenitis. Slides will be decolorized and restained with ZN for AAFB. A supplementary report will follow.	Abd. Distention with ascites and palpable mass on LLQ, wasted, bilateral pedal oedema.		African				1	1	TB Infection	non pathologist	Non Deep	0	5	5	Jan-June2014	Jan-June2014	Jan-Mar2014	Negative	Lymph node	Non Deep	0	0	0	0	0	0	0	1
14-C-N846`	9	female	Negative	Kamuzu Central Hospital	Paeds	FNA	Head	Head & Neck	Friday	clinician	No intact tumour cells seen.	Benign Lesion		2 slides	Blood with scattered chromatin smudges. No tumour cells seen.	Left lateral neck mass, done I and D on 31/5/14- pus was drained.		African				1	1	Benign Lesion	non pathologist	Non Deep	0	5	5	Jan-June2014	Jan-June2014	Mar-June2014	Negative	Head & Neck	Non Deep	0	0	0	0	1	0	0	1
14-C-N094	12	female	Negative	Kamuzu Central Hospital	Paeds	FNA	Cervical lymphnode	Lymph node	Thursday	clinician	Acute adenitis with abscess. No material available for ZN staining.	Infectious		4 slides	Necrotic tissue debris with numerous polymorphs and lymphocytes of varuable sizes. No multinuclated cells. Appearances of acute adenitis with abscess formation. Cannot exclude tuberculosis.	Right breast mass		African	Specific infection			1	1	Infectious	non pathologist	Non Deep	0	2	1	Jan-June2014	Jan-June2014	Jan-Mar2014	Negative	Lymph node	Non Deep	0	0	0	0	0	0	0	1
13-C-N497	10	female	Negative	Kamuzu Central Hospital	Paeds	FNA	Head	Head & Neck	Wednesday	clinician	Burkitt's lymphoma.	Malignant	Lymphoma	4 slides	Cellular tumour of discohesive medium to large lymphoid cells cells some of which have cytoplasmic vacuoles. Appearances consitent with Burkitt's lymphoma.	Scalp masses about 5x5 cm, left jaw mass involving maxilla with intact teeth for 3 weeks.		African				1	1	Malignant	non pathologist	Non Deep	0	6	6	Jan-dec2013	Jul-Dec2013	Jul-Sep2013	Negative	Head & Neck	Non Deep	0	0	0	0	1	0	1	0
12-C-N004	11	male	Negative	Kamuzu Central Hospital	Paeds	FNA	Arm	Extremities	Tuesday	clinician	Blood admixed with poorly preserved round to oval cells.	Non diagnostic		2 slides	Done	osteosarcoma for 4 months		African				1	0		pathologist	Non Deep	0	18	8	Jan-dec2012	Jan-Jun2012	Jan-Mar2012	Negative	Chest or Back or Extremities	Non Deep	0	0	0	0	0	1	0	0
14-C-N209	10	male	Negative	non-KCH	Outpatient	FNA	Neck	Lymph node	Tuesday	pathologist	Cannot exclude Hodgkin's disease. Recommend biopsy for histology.	Suspicious malignancy		3 slides received.	Modearely cellular aspirate of a mixed lymphoid cell population, including eosinophils, large mononuclear cells some showing mitoses. Some binucleate cells though not typical of Reed-Sternberg cells. No necrotic tissue. Cannot exclude Hodgkin's	Multiple cervical nodes and inguinal.		African				1	1	Suspicious malignancy	pathologist	Non Deep	0	1	1	Jan-June2014	Jan-June2014	Jan-Mar2014	Negative	Lymph node	Non Deep	0	0	0	0	0	0	0	1
12-C-N066	13	female	Unknown	Kamuzu Central Hospital	Paeds	FNA	Umbilicus	Abdomen	Wednesday	clinician	Atypical lymphoid cells consistent with lymphoma.	Malignant	Lymphoma	3 slides	Done	?TB/Lymphoma		African				1	1	Malignant	non pathologist	Deep	0	14	13	Jan-dec2012	Jan-Jun2012	Apr-Jun2012	Unknown	Abdomen	Deep	0	1	1	0	0	0	0	0
13-C-N418	10	female	Unknown	Kamuzu Central Hospital	Paeds	FNA	Cervical region	Lymph node	Friday	clinician	Blood only.	Non diagnostic		3 slides	Regrettably non-representative aspirate being composed entirely of peripheral blood.	Mass on the cervical region which is hard on palpatation and non tender. No any masses or LAD felt.		African	Lymphoma NOS			1	0		non pathologist	Non Deep	0	4	1	Jan-dec2013	Jul-Dec2013	Jul-Sep2013	Unknown	Lymph node	Non Deep	0	1	0	0	0	0	1	0
13-C-N517	8	female	Negative	Kamuzu Central Hospital	Paeds	FNA	Abdomen	Abdomen	Wednesday	clinician	Burkitt's lymphoma.	Malignant	Lymphoma	4 slides	Cellular aspirate of a mlignant large cell lymphoma. Tumour cells have eccentric cytoplasmic rim with many of them showing vacuoles. Appearances are those of Burkitt's lymphoma.	Abdominal pains, abdominal mass on the lower upper quadirant. Abdominal ultrasound shows enlarged spleen with multiple hypochogenic masses.		African				1	1	Malignant	non pathologist	Deep	0	2	1	Jan-dec2013	Jul-Dec2013	Jul-Sep2013	Negative	Abdomen	Deep	0	0	1	0	0	0	1	0
13-C-N1063	13	male	Negative	Kamuzu Central Hospital	Paeds	FNA	Abdomen	Abdomen	Tuesday	pathologist	Burkitt's lymphoma.	Malignant	Lymphoma	4 slides	Aspirate of malignant lymphoma with typical features of Burkitt's lymphoma.	Huge suprapubic mass of about 10x8cm, hard on palpation for 2mo.		African	Specific infection			1	1	Malignant	pathologist	Deep	0	7	7	Jan-dec2013	Jul-Dec2013	Oct-Dec2013	Negative	Abdomen	Deep	0	0	1	0	0	0	1	0
14-C-N1008	12	male	Negative	Kamuzu Central Hospital	Paeds	FNA	Neck	Lymph node	Monday	clinician	Consistent with Squamous cell carcinoma Is this child an albino?	Malignant	carcinoma	4 slides	Smear shows sheets of maligant squamous cells with hyperchromatic irregular nuclei in an background of blood.	42 yr history of lump behind the nipple, 4 weeks clinically good general condition and stable.		African	Carcinoma, NOS			1	1	Malignant	non pathologist	Non Deep	0	4	3	Jan-June2014	Jan-June2014		Negative	Lymph node	Non Deep	0	0	0	0	0	0	0	1
13-C-N290	6	female	Negative	Kamuzu Central Hospital	Paeds	FNA	Neck	Lymph node	Monday	clinician	No malignant cells.	Benign Lesion		4 slides	Bloody aspirate with a few large cells with abundant faintly staining cytoplasm and oval nuclei with an open chromatin pattern. Also other round cells with eccentric nuclei and clear or vacuolated cytoplasm. The two groups of cells appear to be	Rt neck mass, 5x5cm. Had same mass at the same site in 2009, got treatment with chemo and went into remission		African	Lymphoma - Burkitt's			1	1	Benign Lesion	non pathologist	Non Deep	0	11	11	Jan-dec2013	Jan-June2013	apr-June2013	Negative	Lymph node	Non Deep	0	0	0	0	0	0	1	0
13-C-N717	5	male	Negative	Kamuzu Central Hospital	Paeds	FNA	Maxilla	Head & Neck	Monday	clinician	Burkitt's lymphoma	Malignant	Lymphoma	4 slides	Bloody aspirtae with many typical Burkitt's lymphoma cells.	B maxillary masses on the left extending to the infra and post auncular. Also involving the buccal mucosa. Teeth intact.		African				1	1	Malignant	non pathologist	Non Deep	0	10	7	Jan-dec2013	Jul-Dec2013	Oct-Dec2013	Negative	Head & Neck	Non Deep	0	0	0	0	1	0	1	0
14-C-N608	4	female	Negative	Kamuzu Central Hospital	Outpatient	FNA	Breast	Breast	Friday	clinician	No malignant cells.	Benign Lesion		4 slides	Bloody aspirate with cellular nests and discohesive, uniform round small cells with round to oval nuclei and an open chromatin pattern. No malignant cells.	27 years patient with HIV reactiveon ART C/O cough for 2 weeks, multiple neck and axillary masses, clinically good generl condition�and has lymph node at both sides of the neck and right axilla		African				1	1	Benign Lesion	non pathologist	Deep	0	5	1	Jan-June2014	Jan-June2014	Mar-June2014	Negative	Breast	Deep	0	0	0	1	0	0	0	1
13-C-N550	5	female	Unknown	Kamuzu Central Hospital	Paeds	FNA	Abdomen	Abdomen	Monday	clinician	Probably lymphoma. No intact cells for definitive diagnosis.	Suspicious malignancy		4 slides	Mostly blood with chromatin smudges and some degenerate round hyperchromatic nuclei; changes reflecting effects of chemotherapy prior to biopsy. Probably lymphoma but no intact cells for definitive diagnosis.	Huge abdominal mass covering the entire abdomen. Scan shows multiple hypochecoic masses.		African	Lymphoma - Burkitt's			1	1	Suspicious malignancy	non pathologist	Deep	0	7	6	Jan-dec2013	Jul-Dec2013	Jul-Sep2013	Unknown	Abdomen	Deep	0	1	1	0	0	0	1	0
13-C-N009	15	male	Unknown	Kamuzu Central Hospital	Paeds	FNA	left knee joint	Extremities	Thursday	clinician	Malignant sarcomatous tumour. Osteogenic sarcoma most likely. Biopsy for histologic confirmation recommended.	Malignant	Sarcoma	4 slides	Blood stained cellular aspirate of tumour composed of mixture of small spindle cells and round cells showing slight variation in size and nuclear hyperchromasia in a myxoid background. No tumour giant cells seen. No mitoses noted. Appearances	6 month history of right knee pain and one month of knee swelling. X-ray show complete osteolysis of the proximal tibia and fibula		African				1	1	Malignant	non pathologist	Non Deep	0	6	5	Jan-dec2013	Jan-June2013	Jan-Mar2013	Unknown	Chest or Back or Extremities	Non Deep	0	1	0	0	0	1	1	0
13-C-N504	4	male	Unknown	Kamuzu Central Hospital	Outpatient	FNA	Cervical region	Lymph node	Tuesday	pathologist	Non-diagnostic aspirate. Biopsy for histology recommended.	Non diagnostic		recived 2 slides.	Cellular aspirate of a mixed lymphoid cell population. Not diagnostic of lymphoma. No evidence of tissue necrosis. Recommend biopsy for histology.	Mass along the right cervical � ? TB ? Lymphadenocarcenom.		African				1	0		pathologist	Non Deep	0	1	1	Jan-dec2013	Jul-Dec2013	Jul-Sep2013	Unknown	Lymph node	Non Deep	0	1	0	0	0	0	1	0
12-C-N014	2	female	Negative	Kamuzu Central Hospital	Paeds	FNA	Abdomen	Abdomen	Tuesday	clinician	Blood	Non diagnostic			Done			African				1	0		pathologist	Deep	0	11	8	Jan-dec2012	Jan-Jun2012	Jan-Mar2012	Negative	Abdomen	Deep	0	0	1	0	0	0	0	0
13-C-N564	3	female	Negative	Kamuzu Central Hospital	Paeds	FNA	Abdomen	Abdomen	Thursday	clinician	Burkitt's lymphoma.	Malignant	Lymphoma	4 slides received.	Cellular aspirate of malignant lymphoma cells with typical features of Burkitt's lymphoma.	Abdominal mass covering both upper quadrants and .. Fluide , no adenopathy.		African	Lymphoma NOS			1	1	Malignant	non pathologist	Deep	0	5	5	Jan-dec2013	Jul-Dec2013	Jul-Sep2013	Negative	Abdomen	Deep	0	0	1	0	0	0	1	0
14-C-N457	2	male	Negative	Kamuzu Central Hospital	Paeds	FNA	Abdomen	Abdomen	Wednesday	clinician	Inadequate sample for diagnosis.	Non diagnostic		4 Slides.	Three of the four slides show only blood. One slide has a group of about six epithelial type cells with an open chromatin pattern. Inadequate material for diagnosis.	left sided mandibular mass with gingival mass associated with loose floating teeth.		African				1	0		non pathologist	Deep	0	5	4	Jan-June2014	Jan-June2014	Jan-Mar2014	Negative	Abdomen	Deep	0	0	1	0	0	0	0	1
13-C-N522	2	male	Negative	Kamuzu Central Hospital	Paeds	FNA	Abdomen	Abdomen	Friday	clinician	Malignant tumour. Not a lymphoma.	Malignant	unclassified	4slides	Mostly blood but with occasional rather large cells with irregular shaped nuclei. The slides have been reviewed by several pathologists but no consensus was reached on the type of malignant tumour.	Abdominal mass on the left side of abdomen.		African				1	1	Malignant	non pathologist	Deep	0	0	0	Jan-dec2013	Jul-Dec2013	Jul-Sep2013	Negative	Abdomen	Deep	0	0	1	0	0	0	1	0
14-C-N202	3	female	Negative	Kamuzu Central Hospital	Paeds	FNA	Abdomen	Abdomen	Friday	clinician	Pleomorphic sarcomatous tumour; consistent with rhabdomyosarcoma.	Malignant	Sarcoma	4 slides received.	################	Abdominal mass that coveres both upper quadrants with associated ascites and weight loss. USS- there appears an ill defined solid lesion with mixed echopattern in RUQ and LUQ, right measures 12.1 x 9.2cm, left measures 6.2 x 5.4cm. Suggestive o		African				1	1	Malignant	non pathologist	Deep	0	3	3	Jan-June2014	Jan-June2014	Jan-Mar2014	Negative	Abdomen	Deep	0	0	1	0	0	0	0	1
14-C-N491	8	male	Negative	Kamuzu Central Hospital	Paeds	FNA	Submandibular	Lymph node	Wednesday	clinician	Mixed lymphoid cells aspirate. Cannot exclude Hodgkin's lymphoma. Biopsy for histology recommended.	Suspicious malignancy		4 slides recived.	Moderately cellular aspirate of mixed lymphoid cells, including large mononuclear cells some of which show mitoses. Few eosinophils as well. No binucleate cells typical of Reed-Sternberg cells.	Abdominal distension with palpable mass on RUQ extending to the RT flank.		African	Sarcoma NOS			1	1	Suspicious malignancy	non pathologist	Non Deep	0	6	6	Jan-June2014	Jan-June2014	Jan-Mar2014	Negative	Lymph node	Non Deep	0	0	0	0	0	0	0	1
13-C-N349	4	female	Negative	Kamuzu Central Hospital	Paeds	FNA	Lymph node	Lymph node	Tuesday	pathologist	High grade malignant lymphoma; diffuse large B cell lymphoma.	Malignant	Lymphoma	4 slides.	Very cellular aspirate of large lymphoid cells with round nuclei, prominent nucleoli, sometimes two . Mitotic figures are present. Appearances of diffuse large B cell lymphoma.	3 Year old girl. Presented initially with multiple soloid mass. Received chemo CHOP X6 completed on 06-06-13. Now has inguinal lympadenopathy.		African				1	1	Malignant	pathologist	Non Deep	0	0	0	Jan-dec2013	Jul-Dec2013	Jul-Sep2013	Negative	Lymph node	Non Deep	0	0	0	0	0	0	1	0
14-C-N950	60	female	Unknown	Kamuzu Central Hospital	Outpatient	FNA	Breast	Breast	Wednesday	clinician	Technically poor preparation. Please refer patient to Oncology Clinic (2B) on a Tuesday for us to do the FNA ourselves.	Non diagnostic		2 slides	Poor preparation of alcohol fixed slides; too bloody and too thick for cytological evaluation.	Right breast mass with pen de orange, 1 axillary node.		African	Hepatocellular carcinoma			1	0		non pathologist	Deep	1	7	2	Jan-June2014	Jan-June2014	Mar-June2014	Unknown	Breast	Deep	0	1	0	1	0	0	0	1
14-C-N319	48	female	Unknown	Kamuzu Central Hospital	Outpatient	FNA	Lymph node	Lymph node	Tuesday	pathologist	Non-representative aspirate. Blood only.	Non diagnostic		2 slides	Non-optimal aspirate being composed largely of blood and not recognizable as lymph node aspirate. No malignant cells.	Cervical lymphadenopathy (bilateral)		African	Carcinoma, NOS			1	0		pathologist	Non Deep	1	8	8	Jan-June2014	Jan-June2014	Jan-Mar2014	Unknown	Lymph node	Non Deep	0	1	0	0	0	0	0	1
14-C-N324	70	male	Unknown	non-KCH	Medical	FNA	Neck	Lymph node	Tuesday	pathologist	small cell tumor	Malignant	unclassified	2 slides	A tumor of small round cells	Right cervical lymph node 3 cm. ? EPTB, ? Lymphoma		African				1	1	Malignant	pathologist	Non Deep	1	8	7	Jan-June2014	Jan-June2014	Jan-Mar2014	Unknown	Lymph node	Non Deep	0	1	0	0	0	0	0	1
13-C-N608	37	female	Positive	Kamuzu Central Hospital	GYNAE/EMMW	FNA	Inguinal mass	Lymph node	Monday	clinician	Non-optimal aspirate. Not diagnostic of malignancy.	Non diagnostic		3 slide received	Rather thick preparation not suitable for cytological evaluation. Thinner sections show mixed lymphoid cells. No binucleate cells. Not diagnostic of lymphoma.	Vulval warts lesion which are painful and she has left inguinal lymph node about 4 x 3cm. Lymph node aspiration done for cytology. She is HIV postive on HAART. ? Vulval carcinoma		African				1	0		non pathologist	Non Deep	1	18	17	Jan-dec2013	Jul-Dec2013	Jul-Sep2013	Positive	Lymph node	Non Deep	1	0	0	0	0	0	1	0
14-C-N101	32	female	Positive	non-KCH	referral	FNA	Neck	Lymph node	Tuesday	pathologist	Cannot exclude Hodgkin's disease. Biopsy for histology recommended.	Suspicious malignancy		2 slides received and cell block.	Moderately cellular aspirate. Mixed lymphoid cells including large mononuclear cells. At least one large binucleate with irregular nuclei, not typically mirror images of each other. No necrotic tissue. Cannot exclude Hodgkin's lymphoma. Biopsy	Right cervical lymphadenopathy -+ 3X3 cm, was initially treated with chemotherapy for Hodgkins lymphoma, query relapse		African				1	1	Suspicious malignancy	pathologist	Non Deep	1	1	1	Jan-June2014	Jan-June2014	Jan-Mar2014	Positive	Lymph node	Non Deep	1	0	0	0	0	0	0	1
13-C-N429	18	female	Positive	Kamuzu Central Hospital	Medical	FNA	Inguinal mass	Lymph node	Tuesday	pathologist	Not diagnostic of lymphoma, KS or other malignancy. No evidence of tuberculosis.	Benign Lesion		Received 4 slides	Cellular aspirate of a mixed lymphoid cell population not diagnostic of lymphoma. No necrotic tissue. Appearances of reactive lymphadenopathy.	Admitted to 4A for meningitis found to have R pneumonia and generalised largest R inguinal LN 4cm. Sputum neg for AFB		African	Malignant lesion,NOS			1	1	Benign Lesion	pathologist	Non Deep	1	1	1	Jan-dec2013	Jul-Dec2013	Jul-Sep2013	Positive	Lymph node	Non Deep	1	0	0	0	0	0	1	0
13-C-N851	64	male	Negative	Kamuzu Central Hospital	Medical	FNA	Liver	Abdomen	Friday	clinician	Small cell carcinoma; most likely metastases to the liver.	Malignant	carcinoma	2 slides	Rather thick and bloody smear with islands of sheets of small undifferentiated cells with scanty cytoplasm and hyperchromatic, round ,oval or spindle shaped nuclei. Appearances of small cell carcinoma; most likely metastatic to the liver.	64yr old man, non reactive, came with a history of chronic abdominal pains. On US multiple intrahepatic masses�������.HBsAg unknown, high suspicion of hepatocellular carcinoma		African				1	1	Malignant	non pathologist	Deep	1	4	4	Jan-dec2013	Jul-Dec2013	Oct-Dec2013	Negative	Abdomen	Deep	0	0	1	0	0	0	1	0
14-C-N328	66	male	Negative	non-KCH	Medical	FNA	Parotid tissue	Head & Neck	Tuesday	pathologist	Blood only. Please refer patient for repeat FNA at KCH.	Non diagnostic		3 slides received.	A non-representative aspirate being composed entirely of blood. No salivary gland parenchymal cells.	Right neck swelling.		African	Kaposi sarcoma			1	0		pathologist	Non Deep	1	8	7	Jan-June2014	Jan-June2014	Jan-Mar2014	Negative	Head & Neck	Non Deep	0	0	0	0	1	0	0	1
13-C-N1016	18	female	Unknown	Kamuzu Central Hospital	surgery	FNA	Breast	Breast	Tuesday	pathologist	Benign breast lump; fibroadenoma/adenoma.	Benign Lesion		2 slides.	Technically poor preparation; thick and prefixed. Groups of uniform cells with oval to round shaped nuclei. No size variation. Consistent with benign lesion; adenoma/fibroadenoma.	Right breast mass.		African	Malignant lesion,NOS			1	1	Benign Lesion	pathologist	Deep	1	3	2	Jan-dec2013	Jul-Dec2013	Oct-Dec2013	Unknown	Breast	Deep	0	1	0	1	0	0	1	0
13-C-N363	35	female	Positive	Kamuzu Central Hospital	Outpatient	FNA	Cervical lymphnode	Lymph node	Tuesday	pathologist	Non-representative biopsy. Blood only.	Non diagnostic		3 slides	Aspirated blood. Not recognizable as lymph node aspirate.	Multiple cervical nodes in a newly diagnosed HIV + patient since Nov.		African	Malignant lesion,NOS			1	0		pathologist	Non Deep	1	7	5	Jan-dec2013	Jul-Dec2013	Jul-Sep2013	Positive	Lymph node	Non Deep	1	0	0	0	0	0	1	0
13-C-N1003	48	female	Unknown	Kamuzu Central Hospital	Outpatient	FNA	Breast	Breast	Tuesday	pathologist	Malignant cells consistent with invasive carcinoma.	Malignant	carcinoma	4 slides received.	Blood with some discohesive cell nuclei without cytoplasm cover together with few nests of pleomorphic epithelial cell nuclei consistent with invasive breast carcinoma.	48 years lady with painful breasts, nipple retraction clinically stable. Mass felt on well		African				1	1	Malignant	pathologist	Deep	1	1	1	Jan-dec2013	Jul-Dec2013	Oct-Dec2013	Unknown	Breast	Deep	0	1	0	1	0	0	1	0
13-C-N527	74	male	Unknown	Kamuzu Central Hospital	Medical	FNA	Supra-clavicle	Lymph node	Tuesday	pathologist	Blood only. Tru-cut biopsy recommended.	Non diagnostic		5 slides	Regrttably non-representative aspirate being composed entirely of blood. Recommend refer for tru- cut biopsy.	Fever and cough x1/52, left supra-clavicular mass (? Virchows node), abd. No masses palpated. CXR perihilar lymphadenopathy, fliud in horizontal fissure, USS normal. FBC: leucocytosis with neutrophilia, microcytic anaemia. PBF: inconclusive		African				1	0		pathologist	Non Deep	1	2	2	Jan-dec2013	Jul-Dec2013	Jul-Sep2013	Unknown	Lymph node	Non Deep	0	1	0	0	0	0	1	0
13-C-N664	29	female	Negative	Kamuzu Central Hospital	Outpatient	FNA	Breast	Breast	Tuesday	pathologist	Non-representative biopsy. No breast tissue.	Non diagnostic		3 slides received.	A non-representative aspirate being composed entirely of blood. No breast parenchymal cells.	Right breast mass since 2010. Slowly growing; mobile in UOQ, non tender.		African	Rhabdomyosarcoma			1	0		pathologist	Deep	1	8	7	Jan-dec2013	Jul-Dec2013	Jul-Sep2013	Negative	Breast	Deep	0	0	0	1	0	0	1	0
14-C-N958	53	male	Unknown	Kamuzu Central Hospital	Outpatient	FNA	Abdomen	Abdomen	Tuesday	pathologist	Consistent with Hepatocellular carcinoma	Malignant	carcinoma	3 for DQ 1 FOR PAP	Smears show numerous sheets of pleomorphic cells with hyperchromatic nuclei, high nuclear/cytoplasmic ratio, vacuolated nuclei and promonent nucleoli in an hemorrhagic background.	35 yrs lady Ca breast liocally advanced. She had mastectomy plus chemotherapy, now has 2 nodules around the axilla- medial side, query recurrence in the axilla.		African	Lymphoma - Hodgkin's			1	1	Malignant	pathologist	Deep	1	2	2	Jan-June2014	Jan-June2014		Unknown	Abdomen	Deep	0	1	1	0	0	0	0	1
14-C-N582	28	female	Positive	Kamuzu Central Hospital	Outpatient	FNA	Neck	Lymph node	Wednesday	clinician	Non-diagnostic aspirate.	Non diagnostic		4 slides received.	Slides appear to have been fixed prior to staining hence have taken up the stain poorly. Moderately cellular aspirate of a mixed lymphoid cell population. No binucleate cells . No evidence of tissue necrosis. Not diagnostic of malignancy or tub	Generalised LAD for 3 months, largest is 5 x 3cm.		African				1	0		non pathologist	Non Deep	1	1	0	Jan-June2014	Jan-June2014	Mar-June2014	Positive	Lymph node	Non Deep	1	0	0	0	0	0	0	1
14-C-N917	40	female	Positive	Kamuzu Central Hospital	Outpatient	FNA	Abdomen	Abdomen	Tuesday	pathologist	Non-representative aspirate. Recommend USS/CT guided biopsy.	Non diagnostic		4 slides	Non-representative smear showing blood, fatty tissue and skeletal muscle. No tumour cells.	30 years old man diagnised of right upper abdominal mass for 2 weeks. Wasted and weak�..stable.		African				1	0		pathologist	Deep	1	2	2	Jan-June2014	Jan-June2014	Mar-June2014	Positive	Abdomen	Deep	1	0	1	0	0	0	0	1
14-C-N326	26	male	Negative	Kamuzu Central Hospital	surgery	FNA	Neck	Lymph node	Tuesday	pathologist	Non-representtive aspirate. Blood only.	Non diagnostic		2 slides received.	A non-representative aspirate being composed entirely of blood.	Swelling on the right side of the neck (lateral). Hard and fixed.		African				1	0		pathologist	Non Deep	1	8	7	Jan-June2014	Jan-June2014	Jan-Mar2014	Negative	Lymph node	Non Deep	0	0	0	0	0	0	0	1
14-C-N1077	60	female	Unknown	Kamuzu Central Hospital	Outpatient	FNA	Lymph node	Lymph node	Tuesday	pathologist	Metastatic adenocarcinoma. See also 14-T-N 1394	Malignant	carcinoma	4 slides	Lymph node aspirate with metastatic carcinoma consistent with adenocarcinoma.	53 yrs old lady H/o abdominal pain gross ascitis,clinically Ecog 2 stable, has right groin lymphadenopathy.		African	Lymphoma - Burkitt's			1	1	Malignant	pathologist	Non Deep	1	2	2	Jan-June2014	Jan-June2014		Unknown	Lymph node	Non Deep	0	1	0	0	0	0	0	1
14-C-N172	20	male	Negative	Kamuzu Central Hospital	Outpatient	FNA	Liver	Abdomen	Tuesday	pathologist	Normal liver cells only. NB: I was not able to palpate a liver mass due to massive ascites. Blind FNA biopsy was done.	Benign Lesion		2 slides	Poorly cellular aspirate; mostly ascitic fluid. Few clusters of uniform appearing epithelial cells with bluish cytoplasm and round to oval nuclei without prominent nucleoli, consistent with normal liver cells. No malignant cells seen.	Left submandibular swelling. 2 x 2cm mass, firm, mobile, non tender, no skin changes.		African	Malignant lesion,NOS			1	1	Benign Lesion	pathologist	Deep	1	1	1	Jan-June2014	Jan-June2014	Jan-Mar2014	Negative	Abdomen	Deep	0	0	1	0	0	0	0	1
14-C-N145	20	male	Negative	Kamuzu Central Hospital	Outpatient	FNA	Submandibular	Head & Neck	Monday	clinician	Benign lesion; most likely pleomorphic adenoma.	Benign Lesion		4 slides	Blood with some discohesive cells and sheets of uniform small round cells with relatively moderate cytoplasm and lacking nucleoli consistent with benign lesion; most likely pleomorphic adenoma.	Patient with generalized LNs with constitutional symptoms x1 year. FBC 26.8, Hb 6.4, MCV 80. DDx: leukamia;lymphoma; Tb.		African	Hepatocellular carcinoma	99927879		1	1	Benign Lesion	non pathologist	Non Deep	1	8	6	Jan-June2014	Jan-June2014	Jan-Mar2014	Negative	Head & Neck	Non Deep	0	0	0	0	1	0	0	1
13-C-N1004	26	female	Positive	non-KCH	referral	FNA	Neck	Lymph node	Tuesday	pathologist	Suspicious for large cell lymphoma. Recommend biopsy for histology and IHC.	Suspicious malignancy		2 slides received.	Cellular aspirate of discohesive and thick sheets of predominantly large lymphoid cells with prominent nucleoli. No tissue necrosis. Appearances suspect for large cell lymphoma. Biopsy for histology and IHC recommended.	Matted nodes around the neck. Slight �.of hard palate		African	Lymphoma - Burkitt's			1	1	Suspicious malignancy	pathologist	Non Deep	1	3	3	Jan-dec2013	Jul-Dec2013	Oct-Dec2013	Positive	Lymph node	Non Deep	1	0	0	0	0	0	1	0
13-C-N861	38	male	Positive	Kamuzu Central Hospital	Outpatient	FNA	Cervical lymphnode	Lymph node	Tuesday	pathologist	Diffuse large cell lymphoma.	Malignant	Lymphoma	3 slides.	Cellular aspirate of largelymphoid cells showing prominent nucleoli and some tissue necrosis. Appearances consistent with diffuse large cell lymphoma.	38 year old man, HIV+, on ART, has bilateral cervical lymph node. Multiple neck and submandibular masses.		African	Hepatocellular			1	1	Malignant	pathologist	Non Deep	1	8	8	Jan-dec2013	Jul-Dec2013	Oct-Dec2013	Positive	Lymph node	Non Deep	1	0	0	0	0	0	1	0
13-C-N034	41	male	Negative	Kamuzu Central Hospital	Outpatient	FNA	Cervical area	Lymph node	Friday	clinician	Not diagnostic of tuberculosis. Biopsy for histology recommended.	Infectious		4 slides	Poorly cellular aspirate. Largely granular debris as from necrotic tissue with only occasional lymphocytes. The ZN stained slides are negative foe AAFB.	Right huge cervical mass, suspicious of lymphnodes. ? TB �. ?lymphoma. Previous treated for P TB in 2001 - �.. Pus aspirated. For 9 months.		African				1	1	Infectious	non pathologist	Non Deep	1	5	1	Jan-dec2013	Jan-June2013	Jan-Mar2013	Negative	Lymph node	Non Deep	0	0	0	0	0	0	1	0
12-C-N191	40	male	Negative	Kamuzu Central Hospital	surgery	FNA	Breast	Breast	Tuesday	clinician	Invasive breast carcinoma.	Malignant	carcinoma	2 slides	Bloody aspirate with several islands of nests and trabeculae of hyperchromatic nuclei with variable sizes and shapes. Cells have little cytoplasm. Appearances are those of carcinoma and consistent with invasive breast carcinoma.	2 years of breast pain mass�.Ulceration as a result of mass bursting. Axillary lymph nodes palpable.		African				1	1	Malignant	pathologist	Deep	1	3	2	Jan-dec2012	Jul-dec2012	oct-Dec2012	Negative	Breast	Deep	0	0	0	1	0	0	0	0
13-C-N1005	18	male	Unknown	Kamuzu Central Hospital	Medical	FNA	Liver	Abdomen	Tuesday	pathologist	Hepatocellular carcinoma.	Malignant	carcinoma	7 slides received.	Blood with cellular sheets of malignant epithelial cells with blue cytoplas and variable hyperchromatic nuclei some of which have vacuoles. Appearances of hepatocellular carcinoma.	Hepatocellura carcinoma		African				1	1	Malignant	pathologist	Deep	1	3	3	Jan-dec2013	Jul-Dec2013	Oct-Dec2013	Unknown	Abdomen	Deep	0	1	1	0	0	0	1	0
13-C-N059	35	female	Positive	Kamuzu Central Hospital	surgery	FNA	Breast	Breast	Thursday	clinician	Non representative sample. No breast parenchymal cells. PS. You can send the patient to the oncology clinic on a Tuesday for us to repeat the biopsy.	Non diagnostic			Poorly cellular specimen. No breast parenchymal cells noted; only a few red blood cells. A repeat biopsy is recommended if indicated.	1.5 months history of left breast mass. Firm, mobile, no nipple discharge, no axillaly nodes		African	Lymphoma NOS			1	0		non pathologist	Deep	1	4	0	Jan-dec2013	Jan-June2013	Jan-Mar2013	Positive	Breast	Deep	1	0	0	1	0	0	1	0
13-C-N431	39	female	Unknown	Kamuzu Central Hospital	Outpatient	FNA	Breast	Breast	Tuesday	pathologist	Benign breast tumour; adenoma/fibroadenoma.	Benign Lesion		2 slides	Cellular aspirates of discohesive and nests of uniform epithelial cells with regular oval nuclei without visible nucleoli or mitotic activity. Appearances are those of a benign tumour; adenoma/fibroadenoma.	Breast lumps x3/12. Two small mobile lumps.		African	Lymphoma - Burkitt's			1	1	Benign Lesion	pathologist	Deep	1	1	1	Jan-dec2013	Jul-Dec2013	Jul-Sep2013	Unknown	Breast	Deep	0	1	0	1	0	0	1	0
13-C-N591	19	female	Unknown	Kamuzu Central Hospital	Outpatient	FNA	Breast	Breast	Tuesday	pathologist	Benign breast lump; adenoma/fibroadenoma.	Benign Lesion		4 slides received.	Large numbers of discohesive and nests of small cells with uniform round to oval nuclei, lacking hyperchromasia and obvious nucleoli. Appearances are those of a benign breast lump consistent with adenoma/fibroadenoma.	Right breast mass for many months; very mobile. Small mass, nontender in UOQ.		African	Lymphoma NOS			1	1	Benign Lesion	pathologist	Deep	1	1	0	Jan-dec2013	Jul-Dec2013	Jul-Sep2013	Unknown	Breast	Deep	0	1	0	1	0	0	1	0
13-C-N313	52	female	Positive	Kamuzu Central Hospital	Medical	FNA	Cervical lymphnode	Lymph node	Tuesday	pathologist	Reactive lymphadenopathy. No evidence of malignancy.	Benign Lesion		2 slides	Moderately cellular aspirate with a mixed lymphoid cell population. No necrotic tissue material. No multinucleate giant cells. Appearances are those of reactive lymphadenopathy.	Lymphadenopathy TB. H/o wt loss, ascitic fluid- lymph 98%, poly 2%		African				1	1	Benign Lesion	pathologist	Non Deep	1	3	3	Jan-dec2013	Jan-June2013	apr-June2013	Positive	Lymph node	Non Deep	1	0	0	0	0	0	1	0
14-C-N1074	53	female	Unknown	Kamuzu Central Hospital	Outpatient	FNA	Lymph node	Lymph node	Tuesday	pathologist	Metastatic carcinoma.	Malignant	carcinoma	1 slide	Lymph node aspirate with sheets and nests of malignant epithelial cells consistent with metastatic carcinoma. Most of the lesion looks undifferentiated except for two small gland like formations.	Nodular mass on light breast and thigh muscles approx 1/12		African				1	1	Malignant	pathologist	Non Deep	1	9	2	Jan-June2014	Jan-June2014		Unknown	Lymph node	Non Deep	0	1	0	0	0	0	0	1
14-C-N1005	44	female	Unknown	Kamuzu Central Hospital	Outpatient	FNA	Thyroid gland	Head & Neck	Tuesday	pathologist	Consistent with colloid goitre-Bilateral Thyroid gland NB. FNAB does not exclude follicular carcinoma whose diagnosis is based on demonstration of capsular or vascular invasion. Not possible in FNAB.	Benign Lesion		FNAB done from both right and left lobe of the Thyroid gland Right lobe: 4 slides for rapidiff and 1 for pap Left lobe: 2 for rapid diff and 1 for pap	Smears from both right and left lobe of the thyroid gland show sheets of benign follicular cells with macrophages and abundant colloid in the background. No dysplasia seen	Abdominal pains more than one yr, abdominal distention for last 3 months with a palpable mass on right hypochondria.		African				1	1	Benign Lesion	pathologist	Non Deep	1	3	3	Jan-June2014	Jan-June2014		Unknown	Head & Neck	Non Deep	0	1	0	0	1	0	0	1
14-C-N027	70	female	Unknown	Kamuzu Central Hospital	Outpatient	FNA	Lung	Chest & Back	Thursday	clinician	Blood only.	Non diagnostic		3 slides received.	Blood only. No tumour cells seen.	23 years old man clinically, Hogdkin desease. Has bilateral cervical lymph nodes for 4 weeks. Need FNA to establish diagnosis.		African				1	0		non pathologist	Chest & Back	1	2	0	Jan-June2014	Jan-June2014	Jan-Mar2014	Unknown	Chest or Back or Extremities	Non Deep	0	1	0	0	0	1	0	1
13-C-N829	43	female	Unknown	Kamuzu Central Hospital	Outpatient	FNA	Neck	Lymph node	Tuesday	pathologist	Blood only.	Non diagnostic		3 slide cell received.	Non-representative smear being composed endtirely of blood. Not recognizable as from a lymph node.	Right cervical swelling.		African				1	0		pathologist	Non Deep	1	8	1	Jan-dec2013	Jul-Dec2013	Oct-Dec2013	Unknown	Lymph node	Non Deep	0	1	0	0	0	0	1	0
14-C-N862	30	male	Unknown	Kamuzu Central Hospital	Medical	FNA	Liver	Abdomen	Tuesday	pathologist	No malignant cells. NB: We were not able to palpate a liver mass and like in the previous FNAB we did a blind aspirate because the patient was sent to our clinic despite a recommendation for for a CT giuded aspirate!	Benign Lesion		2 slides for pap smear 5 for rapid diff	Blood with sheets of benign hepatocytes with some binucleate forms and foamy cells with pigment (bile) in the cytoplasm in a background with some mixed inflammatory cells. No malignant cells.	Cervical lymphadenopathy (RT), KS/Sarcoma lesion pubic region with cervical lesions.		African	Hepatocellular carcinoma			1	1	Benign Lesion	pathologist	Deep	1	2	2	Jan-June2014	Jan-June2014	Mar-June2014	Unknown	Abdomen	Deep	0	1	1	0	0	0	0	1
13-C-N048	33	female	Positive	Kamuzu Central Hospital	surgery	FNA	Breast	Breast	Tuesday	clinician	Invasive breast carcinoma.	Malignant	carcinoma	3 slides	Blood and necrotic tissue predominantly with some irregular chromatin smudges. A few round to oval bare hyperchromatic nuclei consistent with malignancy.	Right breast mass for 4 months. Clinicaly huge inoperable cancer of the breast.		African				1	1	Malignant	pathologist	Deep	1	3	3	Jan-dec2013	Jan-June2013	Jan-Mar2013	Positive	Breast	Deep	1	0	0	1	0	0	1	0
14-C-N865	43	female	Positive	Kamuzu Central Hospital	Outpatient	FNA	Axilla	Lymph node	Tuesday	pathologist	Reactive lymph node aspirate.	Benign Lesion		1 for pap 3 for rapid diff	Moderately cellular lymph node aspirate showing a mixed lymphoid cell population consistent with a reactive lymph node. No necrotic tissue. No malignancy.	Ascites focal liver lesions, abdominal pain and perumbilical mass.		African	Lymphoma - Hodgkin's			1	1	Benign Lesion	pathologist	Non Deep	1	2	2	Jan-June2014	Jan-June2014	Mar-June2014	Positive	Lymph node	Non Deep	1	0	0	0	0	0	0	1
14-C-N272	40	female	Positive	Kamuzu Central Hospital	Medical	FNA	Abdomen	Abdomen	Wednesday	clinician	Malignant tumour; not lymphoma.	Malignant	unclassified	3 slides	Background of granular debris and nuclear chromatin smudges. Two small groups of cohesive small undifferentiated cells with a little bluish cytoplasm and hyperchromatic round to oval nuclei. Appearances are those of a malignant non-haematopoiti	Recently HIV postive, CD4 at 36cells/ul. Has weight loss 10/12 and 2 days of cough, fever, night sweats, has large bolateral axillary LNs. 3 on left and 2 on the right.		African	Lymphoma - Hodgkin's			1	1	Malignant	non pathologist	Deep	1	5	5	Jan-June2014	Jan-June2014	Jan-Mar2014	Positive	Abdomen	Deep	1	0	1	0	0	0	0	1
13-C-N164	41	female	Unknown	Kamuzu Central Hospital	Outpatient	FNA	Lymph node	Lymph node	Wednesday	clinician	Not diagnostic of malignancy.	Benign Lesion		2 slides received.	Cellular aspirate of a mixed lymphoid cell population, mostly mature lymphoid cells with occasional plasma cells and larger mononuclear cells. No binucleate cells or Reed-Sternberg type cells. Not diagnostic of malignancy.	3 months cervical lymphadenopathy on a background history of 5 years of left breast pain.		African				1	1	Benign Lesion	non pathologist	Non Deep	1	1	0	Jan-dec2013	Jan-June2013	apr-June2013	Unknown	Lymph node	Non Deep	0	1	0	0	0	0	1	0
13-C-N041	48	female	Negative	Kamuzu Central Hospital	surgery	FNA	Breast	Breast	Tuesday	pathologist	Malignant cells present. Invasive breast carcinoma.	Malignant	carcinoma	4 slides	Several groups of epithelial cells with moderate cytoplasm, variable hyperchromatic nuclear sizes consistent with invasive breast carcinoma.	Swelling left breast since december 2012.		African				1	1	Malignant	pathologist	Deep	1	1	1	Jan-dec2013	Jan-June2013	Jan-Mar2013	Negative	Breast	Deep	0	0	0	1	0	0	1	0
14-C-N1014	22	male	Negative	Kamuzu Central Hospital	Outpatient	FNA	Cheek	Head & Neck	Thursday	clinician	Cyst contents. No malignant cells.	Benign Lesion		10 mls of fluid. 6 Slides. 1 PAP and 5 Quick Diff.	Cyst contents; showing a little blood, granular debris, foamy fistiocytes and few inflammatory cells (polymorphs and lymphocytes). No malignant cells.	A paptosis. RVQ mass of about 6 cm below the coastal margin and across the umbilicus.		African	Lymphoma NOS			1	1	Benign Lesion	non pathologist	Non Deep	1	4	4	Jan-June2014	Jan-June2014		Negative	Head & Neck	Non Deep	0	0	0	0	1	0	0	1
13-C-N100	18	female	Negative	non-KCH	referral	FNA	Neck	Lymph node	Friday	clinician	Highly suggestive of malignancy but non-optimal specimen. REVIEW Metastatic tumor, cannot exclude carcinoma or possibly neuroendocrine origin.	Suspicious malignancy		3 slide received	Rather thick preparations except for one slide with a small thinner section. This shows a mixture of small mature lymphocytes and undifferentiated small cells represented by oval to spindle shaped nuclei without any covering cytoplasm. These la	Young female patient HIV negative with 1 year history of loss of weight. Currentily on TB � for 4 months but has no obvious improvement. Has presented to hospital with fever and newly identified right cervical lymphnodes and hepatosptenomegaly		African	Lymphoma NOS			1	1	Suspicious malignancy	non pathologist	Non Deep	1	0	0	Jan-dec2013	Jan-June2013	Jan-Mar2013	Negative	Lymph node	Non Deep	0	0	0	0	0	0	1	0
12-C-N116	30	male	Positive	Kamuzu Central Hospital	surgery	FNA	Inguinal mass	Lymph node	Thursday	clinician	FNA right inguinal mass: MALIGNANT, poorly differentiated large cell malignancy, the differential diagnosis includes melanoma and lymphoma amongst others, definitive diagnosis cannot be made.	Malignant	unclassified	2 slides	Done	Inguinal mass, previous hx of amputation		African				1	1	Malignant	non pathologist	Non Deep	1	12	8	Jan-dec2012	Jul-dec2012	Jul-Sep2012	Positive	Lymph node	Non Deep	1	0	0	0	0	0	0	0
14-C-N861	69	male	Unknown	Kamuzu Central Hospital	Medical	FNA	Liver	Abdomen	Tuesday	pathologist	Hepatocellular carcinoma with periumbilical metastases.	Malignant	carcinoma	5 slides	Aspirates from the liver and periumbilical mass show similar features. Numerous maligant epithelial cells with abundant blue cytoplasm and pleomorphic nuclei consistent with hepatocellular carcinoma.	2/12 Hx of cough, SOB, has a cervical growth on the side of neck.		African				1	1	Malignant	pathologist	Deep	1	1	1	Jan-June2014	Jan-June2014	Mar-June2014	Unknown	Abdomen	Deep	0	1	1	0	0	0	0	1
13-C-N183	28	female	Positive	Kamuzu Central Hospital	Medical	FNA	Neck	Lymph node	Wednesday	clinician	Consistent with reactive lymphadenopathy.	Benign Lesion		2 slides received	Very cellular aspirate of a mixed lymphoid cell population consistent with reactive lymph node. No features of malignancy.	Sero reactive on 5A, cervical lymphadenopathy		African	Lymphoma NOS			1	1	Benign Lesion	non pathologist	Non Deep	1	8	2	Jan-dec2013	Jan-June2013	apr-June2013	Positive	Lymph node	Non Deep	1	0	0	0	0	0	1	0
13-C-N099	35	male	Unknown	Kamuzu Central Hospital	Outpatient	FNA	Ear	Head & Neck	Wednesday	clinician	Blood only. Non-representataive biopsy.	Non diagnostic		2 slides received	Blood only. No cells on slide.	Swelling behind left ear for 1 year		African				1	0		non pathologist	Non Deep	1	1	0	Jan-dec2013	Jan-June2013	Jan-Mar2013	Unknown	Head & Neck	Non Deep	0	1	0	0	1	0	1	0
13-C-N430	30	female	Negative	Kamuzu Central Hospital	Medical	FNA	Para-umbilical LN	Lymph node	Tuesday	pathologist	Metastatic malignant tumour; undifferentiated carcinoma or sarcoma. Excision for histology recommended, if classification required.	Malignant	unclassified	3 slides	Mostly blood but with occasional large cells with abundant cytoplasm and oval hyperchromatic nuclei consistent with malignancy. Material insufficient for definite identification.	Rt kidney mass with flank tenderness, malignancy vs infection, pneumonia R/o PTB for 2mo		African				1	1	Malignant	pathologist	Non Deep	1	6	6	Jan-dec2013	Jul-Dec2013	Jul-Sep2013	Negative	Lymph node	Non Deep	0	0	0	0	0	0	1	0
14-C-N446	69	male	Unknown	Kamuzu Central Hospital	Outpatient	FNA	Abdomen	Abdomen	Tuesday	pathologist	Hepatocellular carcinoma.	Malignant	carcinoma	2 slides.	Blood with cellular nests of malignant epithelial cells with blue cytoplasm and discohesive, large hyperchromatic nuclei. Appearances consistent with hepatocellular carcinoma.	Right breast solid mass, mobile and sometimes tender present for 4 months.		African				1	1	Malignant	pathologist	Deep	1	1	1	Jan-June2014	Jan-June2014	Jan-Mar2014	Unknown	Abdomen	Deep	0	1	1	0	0	0	0	1
13-C-N1013	30	female	Unknown	Kamuzu Central Hospital	surgery	FNA	Breast	Breast	Tuesday	pathologist	Non-representative aspirate biopsy.	Non diagnostic		2 slides received	A technically poor aspirate being composed entirely of blood; too thick for cytological evaluation.	Right breast mass�.		African				1	0		pathologist	Deep	1	3	2	Jan-dec2013	Jul-Dec2013	Oct-Dec2013	Unknown	Breast	Deep	0	1	0	1	0	0	1	0
13-C-N579	51	female	Unknown	non-KCH	referral	FNA	Breast	Breast	Thursday	clinician	Breast carcinoma.	Malignant	carcinoma	5 slides received	Mostly thick blood smear. Few discohesive bare nuclei and nests of tumour cells represented by bare nuclei with prominent nucleoli and varying in size and shapes. Appearances consistent with breast carcinoma.	Upper external left breast quadrant mass with axillary lymphadenopathy for 3 -4 months		African				1	1	Malignant	non pathologist	Deep	1	15	1	Jan-dec2013	Jul-Dec2013	Jul-Sep2013	Unknown	Breast	Deep	0	1	0	1	0	0	1	0
14-C-N066	36	female	Negative	Kamuzu Central Hospital	Outpatient	FNA	Breast	Breast	Tuesday	pathologist	Breast abscess. Mo tumour cells.	Infectious		1 slide	Necrostic tissue debris and numerous polymorphs and some lymphocytes typical of abscess. No malignant cells.	3 months history of swelling on the right axilla, rubery , nodule and irregular which progressive increase in size. No masses felt in breast. Tb symptom screen negative.		African	Lymphoma - Burkitt's			1	1	Infectious	pathologist	Deep	1	2	2	Jan-June2014	Jan-June2014	Jan-Mar2014	Negative	Breast	Deep	0	0	0	1	0	0	0	1
13-C-N323	68	male	Negative	non-KCH	referral	FNA	Cervical lymphnode	Lymph node	Thursday	clinician	Blood only.	Non diagnostic		4 slides	Thick smears of blood, not recognizable as from lymph node.	Shortness of breath/loss of weight. PHX of smoking, now with constipation. CXR bilatral reticulonodular infiltrates, USS abdomen-multiple focal lesions in the liver and R sided hydronephosis. Abo having enlagred virchows nodes ? Metastatic GIT		African		999210524		1	0		non pathologist	Non Deep	1	6	2	Jan-dec2013	Jan-June2013	apr-June2013	Negative	Lymph node	Non Deep	0	0	0	0	0	0	1	0
13-C-N274	28	female	Unknown	Kamuzu Central Hospital	Outpatient	FNA	Breast	Breast	Tuesday	pathologist	Benign breast mass. Adenoma/fibroadenoma likely.	Benign Lesion		2 slides	Poorly cellular aspirate of group of small cells with uniform round no oval nuclei. No visible nucleoli. Appearances of a benign lesion. Adenoma/fibroadenoma likely.	Right breast lump since 2007. No change in size; no nippel discharge. Painful at tines.		African		888850390		1	1	Benign Lesion	pathologist	Deep	1	3	3	Jan-dec2013	Jan-June2013	apr-June2013	Unknown	Breast	Deep	0	1	0	1	0	0	1	0
14-C-N1028	34	female	Positive	Kamuzu Central Hospital	GYNAE/EMMW	FNA	Lymph node	Lymph node	Tuesday	pathologist	Malignant cells consistent with metastatic squamous cell carcinoma. See also 14-T-N1791.	Malignant	carcinoma	2 slides	Malignant cells with abundant cytoplasms in nests consistent with metastatic carcinoma.	LAD Lansust No 3 x 3cm		African	Carcinoma, NOS			1	1	Malignant	pathologist	Non Deep	1	6	4	Jan-June2014	Jan-June2014		Positive	Lymph node	Non Deep	1	0	0	0	0	0	0	1
14-C-N135	31	female	Unknown	Kamuzu Central Hospital	Outpatient	FNA	Abdomen	Abdomen	Tuesday	pathologist	Invasive breast carcinoma with liver metastases.	Malignant	carcinoma	4 slides	Both aspirates show similar features. Discohesive cells and nests/balls of pleomorphic epithelial cells consistent with invasive breast carcinoma.	4/12 history of abdominal distention, started in epigastrium progressive with mild dull pain. Associated with weight loss, low appetite, CT scan shows ill defined diffuse hypodensities involving both R and L lobes with ascites. Normal kidney an		African	Sarcoma NOS			1	1	Malignant	pathologist	Deep	1	1	1	Jan-June2014	Jan-June2014	Jan-Mar2014	Unknown	Abdomen	Deep	0	1	1	0	0	0	0	1
14-C-N360	64	female	Unknown	Kamuzu Central Hospital	Outpatient	FNA	Breast	Breast	Tuesday	pathologist	Inflammatory lesion.	Benign Lesion		Received 2 slides	Poorly cellular aspirate of a little blood and a few small mature lymphocytes consistent with inflammation rather than a neoplasm. No breast parenchymal cells.	3mo hx of L cervical mass of about 5x5cm with nodes around at R axillary mass of about 5x5cm.		African				1	1	Benign Lesion	pathologist	Deep	1	2	2	Jan-June2014	Jan-June2014	Jan-Mar2014	Unknown	Breast	Deep	0	1	0	1	0	0	0	1
14-C-N243	35	female	Positive	Kamuzu Central Hospital	Medical	FNA	Cervical lymphnode	Lymph node	Wednesday	clinician	Not diagnostic of malignancy.	Benign Lesion		3 slides received.	Moderately cellular aspirate of a mixed lymphoid cell population consistent with reactive lymph node. No necrotic tissue.	Right breast lump for 3 months, slow growng, change with masses, tender with skin discoloration		African				1	1	Benign Lesion	non pathologist	Non Deep	1	8	3	Jan-June2014	Jan-June2014	Jan-Mar2014	Positive	Lymph node	Non Deep	1	0	0	0	0	0	0	1
14-C-N175	31	female	Unknown	Kamuzu Central Hospital	Outpatient	FNA	Abdomen	Abdomen	Tuesday	pathologist	Hepatocelluar carcinoma.	Malignant	carcinoma	4 slides	Groups of pleomorphic bare and hyperchromatic nuclei with vacuolation. Also some discohesive similarly pleomorphic cells with bluish cytoplasm. Appearnces typical of hepatocellular carcinoma.	Started ART in 2008 but had eratic adherance and stopped in 2012. Developed cough, night sweats, wt loss and fevers x2/12. CXR= R mediastenal mass. O/E R supraclavicular mass hypoechoenic on USS.		African				1	1	Malignant	pathologist	Deep	1	1	1	Jan-June2014	Jan-June2014	Jan-Mar2014	Unknown	Abdomen	Deep	0	1	1	0	0	0	0	1
14-C-N750	22	female	Negative	Kamuzu Central Hospital	Outpatient	FNA	Breast	Breast	Thursday	clinician	Benign breast lesion consistent with fibroadenoma/adenoma.	Benign Lesion		7 slides	Original slides show no cells. Repeat slides show nests and discohesive small, uniform cells with regular round to oval shaped nuclei with open chromatin pattern, lacking prominent nucleoli or mitotic activity. Appearances are those of a benign	Breast mass for 2 yrs with colour change on skin.		African				1	1	Benign Lesion	non pathologist	Deep	1	8	8	Jan-June2014	Jan-June2014	Mar-June2014	Negative	Breast	Deep	0	0	0	1	0	0	0	1
14-C-N580	45	male	Negative	Kamuzu Central Hospital	Medical	FNA	Liver	Abdomen	Tuesday	pathologist	Hepatocellular carcinoma.	Malignant	carcinoma	3 slides	Blood with numerous discohesive and nests of liver cells showing marked variation in cell and nuclear sizes and including some hyperchromatic nuclear. Marked increase in binucleate cells. Appearances consistent with well differentiated hepatoce	Right mandibular/ submandibular mass �ingunal LAD about 2 x 2cm.		African	Thyroid - anaplastic carcinoma			1	1	Malignant	pathologist	Deep	1	2	1	Jan-June2014	Jan-June2014	Mar-June2014	Negative	Abdomen	Deep	0	0	1	0	0	0	0	1
13-C-N808	60	male	Negative	Kamuzu Central Hospital	Outpatient	FNA	Liver	Abdomen	Tuesday	pathologist	Malignant tumour compatible with hepatocellular carcinoma.	Malignant	carcinoma	3 slides	Blood with many sheets, trabeculae and nests of pleomorphic cells with hyperchromatic nuclei, many of then oval or spindle shaped. Appearances consistent with carcinoma and would be compatible with hepatocellular carcinoma.	Abdominal pain, USS�hepatomegally�.		African	Squamous cell carcinoma			1	1	Malignant	pathologist	Deep	1	7	6	Jan-dec2013	Jul-Dec2013	Oct-Dec2013	Negative	Abdomen	Deep	0	0	1	0	0	0	1	0
12-C-N067	18	male	Unknown	Kamuzu Central Hospital	surgery	FNA	Groin	Lymph node	Friday	clinician	Blood and adipose cells; lymphoid cells not identified. 2nd sample: FNA - left leg Conclusion: blood and adipose cells; lymphoid cells not identified	Non diagnostic		3 slides	Done	Leg swelling associated with Lymphadenopathy		African				1	0		non pathologist	Non Deep	1	12	9	Jan-dec2012	Jan-Jun2012	Apr-Jun2012	Unknown	Lymph node	Non Deep	0	1	0	0	0	0	0	0
14-C-N334	44	female	Unknown	Kamuzu Central Hospital	Outpatient	FNA	Breast	Breast	Thursday	clinician	Benign papillary lesionand cystic change; such as intraduct papilloma. Need to correlate with mammogram recommended.	Benign Lesion		7 slides	papillary fragment with similar uniform cells. Overall picture is that of a benign papillary lesion and cystic change. Correlation with mammogram highly recommended.	Sleenomegally, pancytopenia, left axillary LN.		African	Rhabdomyosarcoma			1	1	Benign Lesion	non pathologist	Deep	1	6	6	Jan-June2014	Jan-June2014	Jan-Mar2014	Unknown	Breast	Deep	0	1	0	1	0	0	0	1
14-C-N133	29	female	Unknown	Kamuzu Central Hospital	surgery	FNA	Liver	Abdomen	Tuesday	pathologist	Hepatocellular carcinoma.	Malignant	carcinoma	4 slides	Plentiful discohesive cells, sheets and nests of similar pleomorphic cells with hyperchromatic nuclei and prominent nucleoli. Evidence of tissue necrosis. Appearances of hepatocellular carcinoma.	Fever with cervical lymphadenopathy, abdominal chronic �.media.		African	Lymphoma - Burkitt's			1	1	Malignant	pathologist	Deep	1	1	1	Jan-June2014	Jan-June2014	Jan-Mar2014	Unknown	Abdomen	Deep	0	1	1	0	0	0	0	1
14-C-N226	43	male	Positive	non-KCH	referral	FNA	Lymph node	Lymph node	Tuesday	pathologist	Caseous aspirated material consistent with tuberculous lymphadenitis. No malignant cells.	TB Infection		2 slides	One slide shows only blood and not recognizable as lymph node aspirate. The second slide is also bloody but has areas with caseous material typical of tuberculosis. No malignant cells.	Newly tested HIV postive patient, Not yet on HAART with right cervical mass of about 3 x 3cm,		African	Wilm's tumour			1	1	TB Infection	pathologist	Non Deep	1	7	6	Jan-June2014	Jan-June2014	Jan-Mar2014	Positive	Lymph node	Non Deep	1	0	0	0	0	0	0	1
14-C-N447	30	female	Unknown	Kamuzu Central Hospital	Outpatient	FNA	Abdomen	Abdomen	Thursday	clinician	Hepatocellular carcinoma.	Malignant	carcinoma	2 slides.	Cellular nests and many discohesive pleomorphic hepatocytes with nuclear vacuolation typical of hepatocellular carcinoma.	PTB rx 4 times,1987,2000,2004,2007. KS lesions thigh. Anaemia.		African				1	1	Malignant	non pathologist	Deep	1	6	1	Jan-June2014	Jan-June2014	Jan-Mar2014	Unknown	Abdomen	Deep	0	1	1	0	0	0	0	1
14-C-N208	33	male	Positive	non-KCH	referral	FNA	Neck	Lymph node	Tuesday	pathologist	Tuberculous lymphadenitis.	TB Infection		3 slides received.	Caseous material only. Occasional AAFB on ZN stainined slide; confirming tuberculous lymphadenitis.	Initially presented with sacrocoxygeal teratoma and went for surgical removal, now mass on the RUQ of about 5cm below the coastal margin.		African	Breast- Invasive ductal carcinoma			1	1	TB Infection	pathologist	Non Deep	1	1	1	Jan-June2014	Jan-June2014	Jan-Mar2014	Positive	Lymph node	Non Deep	1	0	0	0	0	0	0	1
13-C-N432	57	female	Unknown	Kamuzu Central Hospital	Outpatient	FNA	Left flank	Abdomen	Tuesday	pathologist	Lipoma.	Benign Lesion		2 slides	No cellular material on slide; only a thin membrane like collagenous tissue forming the outline of cells; consistent with a adipose tissue.	Mass on the left flank >6mo		African				1	1	Benign Lesion	pathologist	Deep	1	1	1	Jan-dec2013	Jul-Dec2013	Jul-Sep2013	Unknown	Abdomen	Deep	0	1	1	0	0	0	1	0
14-C-N916	95	male	Unknown	Kamuzu Central Hospital	Outpatient	FNA	Neck	Lymph node	Tuesday	pathologist	Highly suggestive of Hodgkin's disease. Biopsy for histology recommended.	Malignant	Lymphoma	3 slides	Bloody aspirate with polymorphous lymphoid cells and at least one large binucleate cell fitting the description of Reed-Sternberg cell. Appearances highly suggestive of Hodgkin's disease. Biopsy for histological confirmation recommended.	Abdominal mass. �.hepatomegally, �..		African				1	1	Malignant	pathologist	Non Deep	1	2	2	Jan-June2014	Jan-June2014	Mar-June2014	Unknown	Lymph node	Non Deep	0	1	0	0	0	0	0	1
14-C-N953	42	male	Negative	Kamuzu Central Hospital	Medical	FNA	Cervical lymphnode	Lymph node	Tuesday	pathologist	Suggestive of Hodgkin's Lymphoma. Biopsy for confirmation and classification is advised.	Suspicious malignancy		3 smears from left cervical node 5 smears from left axillary node	Smears from both left cervical and left axillary nodes shows scattered bi-nucleate cells with prominent nucleoli resembling Reed-Sterberg cells in an background of polymorphous lymphoid cells, large mononuclear cells and RBCs. No granulomas see	Inflammatory breast + axilla slarled an axillary swelling which spread to breast.		African				1	1	Suspicious malignancy	pathologist	Non Deep	1	2	2	Jan-June2014	Jan-June2014		Negative	Lymph node	Non Deep	0	0	0	0	0	0	0	1
13-C-N703	16	male	Negative	Kamuzu Central Hospital	Medical	FNA	Cervical lymphnode	Lymph node	Monday	clinician	Non-representative biopsy.	Non diagnostic		2 slides.	Bloody aspirate. Not recognizable as from a lymph node. No necrotic tissue. No evidence of malignancy.	Cervical lymphadenopathy since 2006!		African				1	0		non pathologist	Non Deep	1	2	2	Jan-dec2013	Jul-Dec2013	Oct-Dec2013	Negative	Lymph node	Non Deep	0	0	0	0	0	0	1	0
14-C-N527	70	female	Negative	Kamuzu Central Hospital	Outpatient	FNA	Neck	Head & Neck	Tuesday	pathologist	Malignant cells consistent with anaplastic carcinoma of thyroid.	Malignant	carcinoma	5 slides	Bloody aspirate with few discohesive, large cells with hyperchromatic irregularly shaped nuclei together with nests of smaller cells with coarse chromatin pattern and arranged as short trabecuale or follicle like structures. Appearances consite	Presenting with x2/52 hx of multiple swellings in the neck. Admits to night sweats and signicant weight loss and also on/off productive cough.		African				1	1	Malignant	pathologist	Non Deep	1	2	2	Jan-June2014	Jan-June2014	Mar-June2014	Negative	Head & Neck	Non Deep	0	0	0	0	1	0	0	1
14-C-N555		male	Unknown	Kamuzu Central Hospital	Paeds	FNA	Abdomen	Abdomen	Friday	clinician	Undifferentiated sarcomatous tumour.	Malignant	Sarcoma	4 slides.	Blood with many discohesive undifferentiated small cells represented mostly by round nuclei without any cvering cytoplasm. Also small groups of cells with spindle or oval shaped hyperchromatic nuclei. Appearances are those of a sarcomatous tum	Breast mass since 2012. Now lactating mother. USS cystic mass. ?fibroadenoma.		African				1	1	Malignant	non pathologist	Deep	1	4	4	Jan-June2014	Jan-June2014	Mar-June2014	Unknown	Abdomen	Deep	0	1	1	0	0	0	0	1
14-C-N143	57	male	Positive	Kamuzu Central Hospital	Medical	FNA	Cervical lymphnode	Lymph node	Tuesday	pathologist	Highly indicative of Hodgkin's lymphoma (Hodgkin's disease). Biopsy for histology for confirmation and typing recommended.	Malignant	Lymphoma	3 slides	Cellular aspirate of mixed lymphoid cell population, including some large mononuclear cells , plasma cells and eosinophils. Large binucleate cells resembling Reed Sternberg cells present. Appearances highly indicative of Hodgkin's lymphoma (Hod	R mandibular mass involving submandibular region and extending to oral mucosa with some teeth broken for 2 months.		African				1	1	Malignant	pathologist	Non Deep	1	1	1	Jan-June2014	Jan-June2014	Jan-Mar2014	Positive	Lymph node	Non Deep	1	0	0	0	0	0	0	1
14-C-N606	33	female	Negative	Kamuzu Central Hospital	Outpatient	FNA	Breast	Breast	Tuesday	pathologist	No malignant cells.	Benign Lesion		4 slides	Poorly cellular fluid with plentiful bubbles. Occasional bare round to oval uniform nuclei with an open chromatin pattern. No malignant cells.	Presented initially with mediasternal mass and abdominal mass. FNA showed large B cell lymphoma. He received 8 cycles CHOP now with spleenic mass of 8x7cm.		African				1	1	Benign Lesion	pathologist	Deep	1	1	1	Jan-June2014	Jan-June2014	Mar-June2014	Negative	Breast	Deep	0	0	0	1	0	0	0	1
13-C-N506	24	female	Unknown	Kamuzu Central Hospital	surgery	FNA	Breast	Breast	Tuesday	pathologist	Pus from breast abscess.	Infectious		2 slides	Aspirated pus. Negative for AAFB.	Breast mass.		African	Lymphoma - Burkitt's			1	1	Infectious	pathologist	Deep	1	1	1	Jan-dec2013	Jul-Dec2013	Jul-Sep2013	Unknown	Breast	Deep	0	1	0	1	0	0	1	0
14-C-N210	29	female	Positive	Kamuzu Central Hospital	Medical	FNA	Neck	Lymph node	Tuesday	pathologist	Reactive lymph node.	Benign Lesion		2 slides received.	Cellular aspirate mixed lymphoid cell population and many polymorphonuclear cells. No necrostic tissue. Appearances of a reactive lymph node.	Bilateral cervical lymphadenopathy. ? TB adenitis, lymphoma.		African	Specific infection			1	1	Benign Lesion	pathologist	Non Deep	1	1	1	Jan-June2014	Jan-June2014	Jan-Mar2014	Positive	Lymph node	Non Deep	1	0	0	0	0	0	0	1
13-C-N392	68	male	Unknown	Kamuzu Central Hospital	Medical	FNA	Cervical lymphnode	Lymph node	Tuesday	pathologist	cellullar aspirate of discohesive nests and trabeculae sheets of malignant epithial cells= metastatic carcinoma	Malignant	carcinoma	2 slides	Metastatic carcinoma to cervical lymph nodes	Abd. Pains and distension and neck swelling for 4mo, chest pains ? Ca GIT with lung metastases.		African	Hepatocellular			1	1	Malignant	pathologist	Non Deep	1	2	2	Jan-dec2013	Jul-Dec2013	Jul-Sep2013	Unknown	Lymph node	Non Deep	0	1	0	0	0	0	1	0
14-C-N959	25	female	Negative	Kamuzu Central Hospital	GYNAE/EMMW	FNA	Liver	Abdomen	Tuesday	pathologist	Consistent with Hepatocellular carcinoma	Malignant	carcinoma	3 for DQ 1 for pap.	Smears show numerous sheets of pleomorphic epithelial cells with hyperchromatic nuclei, high nuclear/cytoplasmic ratio, abundant blue cytoplasm, vacuolated nuclei and promonent nucleoli in an hemorrhagic background.	Enlarged lymph node ( cervical) bilaterally greater prominent on the left side.		African	Hepatocellular carcinoma			1	1	Malignant	pathologist	Deep	1	2	2	Jan-June2014	Jan-June2014		Negative	Abdomen	Deep	0	0	1	0	0	0	0	1
14-C-N445	47	female	Positive	Kamuzu Central Hospital	Medical	FNA	Lymph node	Lymph node	Tuesday	pathologist	No malignant cells and not diagnostic of tuberculosis.	Benign Lesion		3 slides.	Blood with a moderately cellular aspirate of a mixed lymphoid cell population. No necrotic tissue. Not diagnostic of malignancy or tuberculosis.	Abdominal distension with palpable masses on left quadrant of abdoomen and right flank for 2 weeks.		African				1	1	Benign Lesion	pathologist	Non Deep	1	2	2	Jan-June2014	Jan-June2014	Jan-Mar2014	Positive	Lymph node	Non Deep	1	0	0	0	0	0	0	1
14-C-N173	33	male	Positive	Kamuzu Central Hospital	referral	FNA	Supra-clavicle	Lymph node	Tuesday	pathologist	Tuberculosis.	TB Infection		3 slides	Caseous material with numerous AAFB on ZN staining confirming tuberculosis.	Submandibular mass on the right side, firm, irregular, mobile and no lymphadenopathy.		African	Wilm's tumour			1	1	TB Infection	pathologist	Non Deep	1	1	1	Jan-June2014	Jan-June2014	Jan-Mar2014	Positive	Lymph node	Non Deep	1	0	0	0	0	0	0	1
12-C-N204	74	male	Negative	Kamuzu Central Hospital	surgery	FNA	Neck	Head & Neck	Wednesday	clinician	Malignant tumour; most likely metastatic carcinoma.	Malignant	carcinoma	2 slides	Blood with a scattered pleomorphic tumour cells composed of small spindle shaped nuclei with hardly any cytoplasm and larger opolygonal cells with oval nuclei. Appearances are those of a pleomorphic malignant tumour; probably carcinoma.	Left neck mass for 1 year, slowly growing, not painful, patient has weight loss and nights sweats but no history of TB contact, on examination firm mass, not mobile and equithermal with no skin attachment.		African				1	1	Malignant	non pathologist	Non Deep	1	4	4	Jan-dec2012	Jul-dec2012	oct-Dec2012	Negative	Head & Neck	Non Deep	0	0	0	0	1	0	0	0
13-C-N825	25	female	Positive	Kamuzu Central Hospital	Outpatient	FNA	Neck	Lymph node	Tuesday	pathologist	Blood only.	Non diagnostic		4 slides.	Bloody aspirate; not recognizable as from a lymph node.	Diffuse adenopathy for 1 month.		African	Malignant lesion,NOS			1	0		pathologist	Non Deep	1	1	1	Jan-dec2013	Jul-Dec2013	Oct-Dec2013	Positive	Lymph node	Non Deep	1	0	0	0	0	0	1	0
13-C-N1017	32	female	Negative	Kamuzu Central Hospital	surgery	FNA	Breast	Breast	Monday	clinician	Inadequate cellular material for diagnosis.	Non diagnostic		2 slides received.	Technically poor preparation; bloody and thick. Onl one small group of benign appearing epithelial cells; inadequate for definitive diagnosis.	Breast mass which is painful		African	Specific infection			1	0		non pathologist	Deep	1	4	2	Jan-dec2013	Jul-Dec2013	Oct-Dec2013	Negative	Breast	Deep	0	0	0	1	0	0	1	0
14-C-N1003	67	male	Negative	Kamuzu Central Hospital	Outpatient	FNA	Neck	Lymph node	Tuesday	pathologist	Non-Hodgkin's lymphoma consistent with diffuse large B cell type	Malignant	Lymphoma	1 slide	Smears shows well dispersed single cells with large hyperchromatic nuclei with high N/C ratio and prominent nucleoli and abundant lymphoglandular bodies in the background.	Hepatocellular carcinoma? Hepatoma, enlarged liver tender on palpation for a month.		African	Carcinoma, NOS			1	1	Malignant	pathologist	Non Deep	1	3	3	Jan-June2014	Jan-June2014		Negative	Lymph node	Non Deep	0	0	0	0	0	0	0	1
14-C-N134	69	male	Unknown	Kamuzu Central Hospital	Medical	FNA	Breast	Breast	Tuesday	pathologist	Breast carcinoma.	Malignant	carcinoma	3 slides	Mostly blood. Few discohesive cells and groups of epithelial cells many with bare nuclei which are hyperchromatic and vary in size. Appearances of invasive breast carcinoma.	32 yr old female HIV R on 5A with B symptoms, not responding to TB treatment. O/E has retroauricular lymphnodes and hepatomegaly.		African				1	1	Malignant	pathologist	Deep	1	1	1	Jan-June2014	Jan-June2014	Jan-Mar2014	Unknown	Breast	Deep	0	1	0	1	0	0	0	1
13-C-N052	30	male	Negative	Kamuzu Central Hospital	Outpatient	FNA	Lymph node	Lymph node	Tuesday	clinician	Inadequate/non-representative biopsy.	Non diagnostic		2 slides	A technically poor sample. Blood either too thick for cytological evaluation or to few lymphoid cells to be recognized as lymph node aspirate. No obvious pathology.	Generalised lymphadenopathy especially involving bilateral supraclavicular and cervical regions and also has mediastinal wideningfor a month. ? Lymphoma.		African				1	0		pathologist	Non Deep	1	0	0	Jan-dec2013	Jan-June2013	Jan-Mar2013	Negative	Lymph node	Non Deep	0	0	0	0	0	0	1	0
14-C-N480	30	female	Positive	Kamuzu Central Hospital	Medical	FNA	Supra-clavicle	Lymph node	Tuesday	pathologist	Not diagnostic aspirate.	Non diagnostic		2 slides	Mostly blood with a small aspirate of mixed lymphoid cells. Not diagnostic of lymphoma. No necrotic tissue debris.	Right sided lymphnode cervical greater than 2 weeks,not resolving.		African				1	0		pathologist	Non Deep	1	1	1	Jan-June2014	Jan-June2014	Jan-Mar2014	Positive	Lymph node	Non Deep	1	0	0	0	0	0	0	1
12-C-N112	28	male	Positive	Kamuzu Central Hospital	Medical	FNA	Lymph node	Lymph node	Wednesday	clinician	Lymph node, right neck FNA cytology: Mixed lymphoid population. Comment: No changes of lymphoma or granulomatous inflammation are present. The overall findings including history, physical exam and the cytology are more supportive of a diagnosi	Malignant	Sarcoma	4 slides	Done	generalised lymphadenopathy + Ks lesions on palte		African				1	1	Malignant	non pathologist	Non Deep	1	2	1	Jan-dec2012	Jul-dec2012	Jul-Sep2012	Positive	Lymph node	Non Deep	1	0	0	0	0	0	0	0
13-C-N821	71	female	Negative	Kamuzu Central Hospital	surgery	FNA	Breast	Breast	Friday	clinician	Invasive breast carcinoma.	Malignant	carcinoma	2 slides received.	Bloody aspirate with many malignant discohesive and groups of epithelial cells with prominent nucleoli and variation of sizes consistent with carcinoma.	Fungating left breast mass, duration of 3 years.		African	Hepatocellular			1	1	Malignant	non pathologist	Deep	1	5	2	Jan-dec2013	Jul-Dec2013	Oct-Dec2013	Negative	Breast	Deep	0	0	0	1	0	0	1	0
14-C-N258	26	male	Unknown	Kamuzu Central Hospital	Outpatient	FNA	Liver	Abdomen	Tuesday	pathologist	Hepatocellular carcinoma.	Malignant	carcinoma	2 slides	Bloody aspirate with many discohesive and large groups of pleomorphic hepatocytes with hyperchromatic nuclei some of which are vacuolated. Also some normal size hepatocytes. Appearances of hepatocellular carcinoma.	Right breast mass. ??breast cancer		African	Neuroblastoma			1	1	Malignant	pathologist	Deep	1	2	2	Jan-June2014	Jan-June2014	Jan-Mar2014	Unknown	Abdomen	Deep	0	1	1	0	0	0	0	1
13-C-N216	16	female	Negative	Kamuzu Central Hospital	Paeds	FNA	Abdomen	Abdomen	Wednesday	clinician	Malignant small blue cell tumour or Germ cell tumour. Are the ovaries normal?	Malignant	unclassified	2 slides received.	Blood with many discohesive and balls of cells with variable sizes, small and medium size, with moderate blue cytoplasm and round to oval nuclei. Appearances are those of a malignant tumour of epithelial origin. In the context LUQ mass the diff	LUQ abdominal mass, tender with associcated recurrent anamias.		African				1	1	Malignant	non pathologist	Deep	1	1	0	Jan-dec2013	Jan-June2013	apr-June2013	Negative	Abdomen	Deep	0	0	1	0	0	0	1	0
14-C-N448	78	female	Negative	Kamuzu Central Hospital	Outpatient	FNA	Scalp	Head & Neck	Tuesday	pathologist	Undifferentiated carcinoma; most likely metastases at site.	Malignant	carcinoma	2 slides.	Blood with cellular nests, sheets and trabeculae as well as discohesive, large and pleomorphic cells with bizarre nuclei, some in mitoses. Appearances of undifferentiated (anaplastic) carcinoma; most likely metastatic at this site.	Has a mass on the upper abdomen for 3 months, is in an excellent general condition.		African				1	1	Malignant	pathologist	Non Deep	1	2	2	Jan-June2014	Jan-June2014	Jan-Mar2014	Negative	Head & Neck	Non Deep	0	0	0	0	1	0	0	1
13-C-N584	39	female	Positive	Kamuzu Central Hospital	Outpatient	FNA	Inguinal mass	Lymph node	Tuesday	pathologist	No lymphoma or Kaposi sarcoma.	Benign Lesion		4 slide received	Moderately cellular aspirate of predominantly small mature lymhpocytes. No evidence of lymphoma or Kaposi sarcoma.	Left thigh typical KS lesion and inguinal adenopathy but history of multicentric cauffeman disease treated with �. In UK. Therefore request left inguinal lymph node FNA before proceding with KS treatment to exculude possible lymphouliferative d		African				1	1	Benign Lesion	pathologist	Non Deep	1	1	1	Jan-dec2013	Jul-Dec2013	Jul-Sep2013	Positive	Lymph node	Non Deep	1	0	0	0	0	0	1	0
14-C-N1002	44	male	Negative	Kamuzu Central Hospital	Medical	FNA	Liver	Abdomen	Tuesday	pathologist	Malignant cells consistent with Hepatocellular Carcinoma	Malignant	carcinoma	1 slide	Smear shows sheets and cords of malignant cells with marked pleomorphism, hyperchromasia and prominent nucleoli in an background of RBCs.	Growth on the left maxilla which is fungating with mass extending to the mandibular region�around the �and nostils. Grand mother doesn�t know for how long		African				1	1	Malignant	pathologist	Deep	1	2	2	Jan-June2014	Jan-June2014		Negative	Abdomen	Deep	0	0	1	0	0	0	0	1
13-C-N739	42	female	Negative	Kamuzu Central Hospital	Outpatient	FNA	Breast	Breast	Wednesday	clinician	Non-representative biopsy.	Non diagnostic		3 slides	Non-representative aspirate, being composed entirely of blood. No breast parenchymal cells.	left breast mass slowly growing, pain radiating to left arm.Firm feels to come from the sternum.		African		998138488		1	0		non pathologist	Deep	1	2	1	Jan-dec2013	Jul-Dec2013	Oct-Dec2013	Negative	Breast	Deep	0	0	0	1	0	0	1	0
13-C-N058	35	female	Unknown	Kamuzu Central Hospital	Outpatient	FNA	Breast	Breast	Friday	clinician	No malignancy. Benign breast lump with some inflammatory component.	Benign Lesion		2 Slides	Bloody aspirate with large numbers of large histiocytes with either foamy or granular cytoplasm and cohesive sheets of uniform small epithelial cells with round to oval nuclei, central nucleoli and and an open chromatin pattern. Also some small	Its breast lump, hard, irregular edges, with one hard mobile lymphnode left axilla. There is also blood nipple discharge same breast(Lt). For 3 months		African	Carcinoma, NOS			1	1	Benign Lesion	non pathologist	Deep	1	3	0	Jan-dec2013	Jan-June2013	Jan-Mar2013	Unknown	Breast	Deep	0	1	0	1	0	0	1	0
12-C-N207	26	female	Unknown	Kamuzu Central Hospital	Outpatient	FNA	Breast	Breast	Monday	clinician	Benign; consistent with fibroadenoma/adenoma. No malignancy.	Benign Lesion		2 slides	Blood with six groups of uniform cells with round to oval nuclei and an open chromatin pattern consistent with a benign lesion.	Rigth breast lump.		African				1	1	Benign Lesion	non pathologist	Deep	1	15	12	Jan-dec2012	Jul-dec2012	oct-Dec2012	Unknown	Breast	Deep	0	1	0	1	0	0	0	0
13-C-N328	57	female	Unknown	Kamuzu Central Hospital	Outpatient	FNA	Thyroid gland	Head & Neck	Tuesday	pathologist	No evidence of malignancy. However note that in goitre endemic countries like Malawi the commonest thyroid malignancy id follicular carcinoma whose diagnosis is based on histological finding of vascular or capsular invasion and not cytological	Benign Lesion		6 slides	Numerous discohesive cells, sheets, trabecuale and nests of uniform cells with round nuclei, open chromatin pattern, no nucleoli or nuclear grooves. Appearances are those of a benign thyroid.	Goitre- rule out malignant thyroid		African				1	1	Benign Lesion	pathologist	Non Deep	1	1	1	Jan-dec2013	Jan-June2013	apr-June2013	Unknown	Head & Neck	Non Deep	0	1	0	0	1	0	1	0
14-C-N407	37	female	Positive	Kamuzu Central Hospital	Medical	FNA	Axilla	Lymph node	Tuesday	pathologist	Tuberculous lymphadenitis.	TB Infection		3 slides	Caseous material (pus) with numerous AAFB on ZN staining confirming tuberculous adenitis.	Multiple scalp masses bilateral proptosis with damaged left eye, swollen with displaced teeth and swollen left lower limb with multiple masses from the knee below.		African				1	1	TB Infection	pathologist	Non Deep	1	2	2	Jan-June2014	Jan-June2014	Jan-Mar2014	Positive	Lymph node	Non Deep	1	0	0	0	0	0	0	1
14-C-N866	24	male	Positive	non-KCH	referral	FNA	Axilla	Lymph node	Thursday	clinician	Cannot exclude Kaposi sarcoma. Biopsy for histology recommended.	Suspicious malignancy		2 slides	Bloody aspirate, not recognizable as from a lymph node. One of the two slides also shows smudges of nuclear chromatin material and one small group of plump cells with oval to spindle shaped nuclei and cytoplasmic tails raising the possibility	Hepatomegally, hepatic mass no palpable mass. CT comfirmed jaundice with INR 1.8		African	Lymphoma - Hodgkin's			1	1	Suspicious malignancy	non pathologist	Non Deep	1	8	3	Jan-June2014	Jan-June2014	Mar-June2014	Positive	Lymph node	Non Deep	1	0	0	0	0	0	0	1
13-C-N1026	25	female	Negative	Kamuzu Central Hospital	Outpatient	FNA	Breast	Breast	Thursday	Clinician	Blood only.	Non diagnostic		2 slides	Blood only. No breast parenchymal cells.	Left breast mass for a month, painful and tender.		African	Carcinoma, NOS			1	0		non pathologist	Deep	1	4	3	Jan-dec2013	Jul-Dec2013	Oct-Dec2013	Negative	Breast	Deep	0	0	0	1	0	0	1	0
14-C-N409	21	female	Unknown	Kamuzu Central Hospital	surgery	FNA	Breast	Breast	Monday	clinician	Benign tumour; adenoma/fibroadenoma.	Benign Lesion		2 slides	Nests and sheets of uniform epithelial cells with round to oval nuclei with open chromatin pattern and no obvious nucleoli. Appearances of a benign tumour; fibroadenoma/adenoma.	HIV positive ,CD4=21, bilateral axillary lymphadenopathy with constitutional symptoms.		African				1	1	Benign Lesion	non pathologist	Deep	1	3	2	Jan-June2014	Jan-June2014	Jan-Mar2014	Unknown	Breast	Deep	0	1	0	1	0	0	0	1
13-C-N393		female	Positive	Kamuzu Central Hospital	surgery	FNA	Neck	Lymph node	Tuesday	pathologist	Large cell lymphoma most likely. Biopsy for histological confirmation recommended.	Malignant	Lymphoma	2 slides	Cellular aspirate of predominantly large lymphoid cells with prominent nucleoli and some mitoses. Appearances highly suggestive of large cell lymphoma.	5 month history left neck mass		African	Carcinoma, NOS			1	1	Malignant	pathologist	Non Deep	1	3	3	Jan-dec2013	Jul-Dec2013	Jul-Sep2013	Positive	Lymph node	Non Deep	1	0	0	0	0	0	1	0
13-C-N286	45	male	Positive	non-KCH	referral	FNA	Cervical lymphnode	Lymph node	Thursday	clinician	Non-optimal biopsy; suspicious for large cell lymphoma. Biopsy for histology and immunochemistry recommended to confirm diagnosis.	Suspicious malignancy		2 slides received.	Predominantly thick blood smear preparation except for one slide where the edges of the smear show a cellular aspirate of large lymphoid cells which appear fairly uniformand hence suspicious of a large cell lymphoma.	On 5A since january 2013 and now present with features of superior vena cava syndrome and Pleural effusion? Lymphoma vs TB.		African		999318913		1	1	Suspicious malignancy	non pathologist	Non Deep	1	1	0	Jan-dec2013	Jan-June2013	apr-June2013	Positive	Lymph node	Non Deep	1	0	0	0	0	0	1	0
13-C-N008	32	female	Negative	Kamuzu Central Hospital	surgery	FNA	Breast	Breast	Thursday	clinician	Malignant cells consistent with breast carcinoma.	Malignant	carcinoma	2 slides	Predominantly blood with few groups/clusters of epithelial cells with large nuclei showing size variation and cytoplasmic mucin. Occasional large bare nuclei. Appearances highly indicative of malignancy.	Right breast mass for 8 months.		African				1	1	Malignant	non pathologist	Deep	1	6	5	Jan-dec2013	Jan-June2013	Jan-Mar2013	Negative	Breast	Deep	0	0	0	1	0	0	1	0
14-C-N247	18	male	Unknown	Kamuzu Central Hospital	surgery	FNA	Neck	Lymph node	Thursday	clinician	Hodgkin's disease (lymphoma). Biopsy for histology recommended.	Malignant	Lymphoma	3 Slides	Very cellular aspirate of lymph node. Mixed lymphoid cell population with many large mononuclear cells, some eosinophils and binucleate Reed-Sternberg like cells. Appearances highly indicative of Hodgkin's disease (lymphoma). Biopsy for histol	Left cervical mass for 3 months, progressive enlargement, associated pain.		African	Malignant lesion,NOS			1	1	Malignant	non pathologist	Non Deep	1	7	3	Jan-June2014	Jan-June2014	Jan-Mar2014	Unknown	Lymph node	Non Deep	0	1	0	0	0	0	0	1
13-C-N921	51	female	Unknown	Kamuzu Central Hospital	Outpatient	FNA	Breast	Breast	Tuesday	pathologist	Blood only.	Non diagnostic		2 slides	A non-diagnostic aspirate; being composed of a little blood only. No other cells seen.	Left sided breast mass, sometimes painful. >4 months, mamogram N but palpable.		African	Lymphoma - Burkitt's	993612087		1	0		pathologist	Deep	1	2	2	Jan-dec2013	Jul-Dec2013	Oct-Dec2013	Unknown	Breast	Deep	0	1	0	1	0	0	1	0
13-C-N144	37	female	Positive	Kamuzu Central Hospital	Medical	FNA	Neck	Lymph node	Monday	clinician	Highly suggestive of tuberculous lymphadenitis; though AAFB negative.	TB Infection		2 slides received	Poorly cellular aspirate. Few red blood cells and granular material with chromatin fragments suggestive of caseous necrosis. ZN stained slide is negative for AAFB. Although the ZN is negative for AAFB overall picture highly suggestive of tuberc	Lymphadenopathy on right cervical, left submandibular. Weight loss with history of TB contact her child. ?TB adenitis. 1 year o lymphadenopathy.		African	Kaposi sarcoma			1	1	TB Infection	non pathologist	Non Deep	1	1	0	Jan-dec2013	Jan-June2013	apr-June2013	Positive	Lymph node	Non Deep	1	0	0	0	0	0	1	0
13-C-N1018	74	female	Unknown	Kamuzu Central Hospital	surgery	FNA	Breast	Breast	Tuesday	pathologist	Too thick for cytology.	Non diagnostic		2 slides received.	Technically poor preparation; Too thick for cytological evaluation.	Breast lump.		African				1	0		pathologist	Deep	1	3	2	Jan-dec2013	Jul-Dec2013	Oct-Dec2013	Unknown	Breast	Deep	0	1	0	1	0	0	1	0
14-C-N375	25	female	Unknown	Kamuzu Central Hospital	Outpatient	FNA	Breast	Breast	Tuesday	pathologist	Non- representative FNA biopsy. Please do not fix FNA biopsies; send to the lab air dried!	Non diagnostic		Received 2 slides and 3mls of fluid.	No cells seen in the FNA biopsy. The fluid shows only an occasional histiocyte.	23yr old lady h/o abdominal mass >3/12, vomiting/loss of wt. Clinically she is wasted and has upper abd. Mass >15cm.		White				1	0		pathologist	Deep	1	3	3	Jan-June2014	Jan-June2014	Jan-Mar2014	Unknown	Breast	Deep	0	1	0	1	0	0	0	1
12-C-N192	28	male	Negative	Kamuzu Central Hospital	surgery	FNA	neck	Head & Neck	Wednesday	clinician	Non-representative biopsy.	Non diagnostic		2 slides	Aspirated blood only.	Show growing mass on the anterlateral cervical area. Extending into parapharyngeal area; soft in consistency; nontender. For 4 years.		African				1	0		non pathologist	Non Deep	1	2	1	Jan-dec2012	Jul-dec2012	oct-Dec2012	Negative	Head & Neck	Non Deep	0	0	0	0	1	0	0	0
14-C-N393	50	male	Unknown	Kamuzu Central Hospital	surgery	FNA	Neck	Head & Neck	Friday	clinician	Pus.	Infectious		Received 2ml of fluid	Pus with blood staining. No malignant cells. Not typically caseating.	Malnutrition, fevers, generalised lymphadenopathy.		African				1	1	Infectious	non pathologist	Non Deep	1	6	6	Jan-June2014	Jan-June2014	Jan-Mar2014	Unknown	Head & Neck	Non Deep	0	1	0	0	1	0	0	1
14-C-N1061	71	male	Negative	Kamuzu Central Hospital	Paeds	FNA	Maxilla	Head & Neck	Thursday	clinician	High grade sarcomatous tumour consistent with rhabdomyosarcoma.	Malignant	Sarcoma	4 slides	Bloody aspirate with pleomorphic, large malignant cells represented by bare hyperchromatic nuclei which show variation in sizse and shapes. Few spindle and polygonal shaped cells with streams of pink cytoplasm. Appearances of a sarcomatous tumo	Rt jaw mass (angle of mandible)		African	Lymphoma - Burkitt's			1	1	Malignant	non pathologist	Non Deep	1	7	6	Jan-June2014	Jan-June2014		Negative	Head & Neck	Non Deep	0	0	0	0	1	0	0	1
12-C-N064	62	female	Unknown	Kamuzu Central Hospital	Outpatient	FNA	Parotid tissue	Head & Neck	Wednesday	clinician	Consistent with pleomorphic adenoma.	Benign Lesion		1 slide	Done	recurrent hard left parotid mass		African				1	1	Benign Lesion	non pathologist	Non Deep	1	14	13	Jan-dec2012	Jan-Jun2012	Apr-Jun2012	Unknown	Head & Neck	Non Deep	0	1	0	0	1	0	0	0
14-C-N540	48	female	Positive	Kamuzu Central Hospital	Outpatient	FNA	Breast	Breast	Friday	clinician	Beingn lesion consistent with gynaecomastia.	Benign Lesion		2 slides.	Blood stained aspirate with two epithelial cell nests. Cells have regular round to oval nuclei and an open chrmatin pattern consistent with a benign lesion.	Seroreactive since februay not on ART or CPT. Generalised lymphadenopathy and anarsacra Constitutional symptoms of TB.		African				1	1	Benign Lesion	non pathologist	Deep	1	6	1	Jan-June2014	Jan-June2014	Jan-Mar2014	Positive	Breast	Deep	1	0	0	1	0	0	0	1
12-C-N182	63	female	Negative	Kamuzu Central Hospital	surgery	FNA	Breast	Breast	Thursday	clinician	Invasive breast carcinoma.	Malignant	carcinoma	2 slides	Bloody aspirate with numerous nests and trabeculae of polygonal cells showing variation in nuclear size and shapes. Occasional mitoses seen. Appearances consistent with carcinoma of the breast.	Ulcerating right breast mass, with axillary and LN.		African				1	1	Malignant	non pathologist	Deep	1	7	6	Jan-dec2012	Jul-dec2012	oct-Dec2012	Negative	Breast	Deep	0	0	0	1	0	0	0	0
13-C-N220	27	female	Positive	Kamuzu Central Hospital	Medical	FNA	Cervical lymphnode	Lymph node	Friday	clinician	Necrotic granular material highly suggestive of caseous material from a tuberculous lymphadenitis.	TB Infection		1 slide	A technically poor preparation composed largely of necrotic granular material as from an area of casetion. Few lymphocytes present have been teased out into elongated processes of nuclear chromatin and cytoplasm. Appearances highly suggestive	Presenting with generalised lymphadenopathy, cervical, jaundice, confusion, abdominal distention, ascites.		African	Carcinoma, NOS			1	1	TB Infection	non pathologist	Non Deep	1	5	5	Jan-dec2013	Jan-June2013	apr-June2013	Positive	Lymph node	Non Deep	1	0	0	0	0	0	1	0
14-C-N212	41	female	Negative	non-KCH	referral	FNA	Breast	Breast	Tuesday	pathologist	No evidence of malignancy.	Benign Lesion		2 slides received.	Poorly cellular aspirate. Few small and unniform epithelial cells with regular nuclei. No evidence of malignancy.	SOB for 1 month, p/w fever, weight loss and night sweats.		African	Sarcoma NOS			1	1	Benign Lesion	pathologist	Deep	1	1	1	Jan-June2014	Jan-June2014	Jan-Mar2014	Negative	Breast	Deep	0	0	0	1	0	0	0	1
12-C-N199	51	female	Unknown	Kamuzu Central Hospital	Outpatient	FNA	Submandibular	Head & Neck	Wednesday	clinician	Benign epithelial tumour consistent with pleomorphic adenoma of salivary gland origin.	Benign Lesion		2 slides	Mostly blood but with islands of uniform round to oval nuclei with an open chromatin pattern. Hardly any cytoplasm. Also thick strips of tissue not suitable for cytologic evaluation. Appearances consistent with a benign epithethelial tumour.	One year mass submandibular(L). Pleomorphic adenoma of parotic gland?		African				1	1	Benign Lesion	non pathologist	Non Deep	1	11	9	Jan-dec2012	Jul-dec2012	oct-Dec2012	Unknown	Head & Neck	Non Deep	0	1	0	0	1	0	0	0
13-C-N215	39	male	Positive	non-KCH	referral	FNA	Neck	Head & Neck	Tuesday	pathologist	Suspicious for Hodgkin's lymphoma. Biopsy for histological evaluation recommended.	Malignant	Lymphoma	5 slides received	Blood with a cellular aspirate of a polymorphous lymphoid cell population that includes large mononuclear cells, plasma cells and eosinophils. At least two binucleate cells, though not typical but could be Reed-Sternberg cells. ZN staining neag	Right cervical swelling more than a month. No pain, gradually increasing in size. Night sweat, weight loss.		African				1	1	Malignant	pathologist	Non Deep	1	0	0	Jan-dec2013	Jan-June2013	apr-June2013	Positive	Head & Neck	Non Deep	1	0	0	0	1	0	1	0
13-C-N119	66	male	Positive	Kamuzu Central Hospital	Outpatient	FNA	Neck	Head & Neck	Tuesday	pathologist	Benign salivary gland tisssue or tumour as in pleomorphic adenoma.. No evidence of lymphoma.	Benign Lesion		3 slides	Blody aspirate with islands of uniform epithelial cells with small round to oval nuclei in a myxoid background. Appearances consistent with benign salivary gland tissue or tumour (pleomorphic adenoma).	Neck mass bilateral (Right to left) ?Lymphoma. For3 months		African	Hepatocellular			1	1	Benign Lesion	pathologist	Non Deep	1	1	1	Jan-dec2013	Jan-June2013	Jan-Mar2013	Positive	Head & Neck	Non Deep	1	0	0	0	1	0	1	0
12-C-N173	18	female	Unknown	Kamuzu Central Hospital	Outpatient	FNA	Breast	Breast	Wednesday	clinician	Consistent with fibroadenoma. No malignancy.	Benign Lesion		2 Slides	Numerous, uniform epithelial cells with regular round to oval nuclei lacking hyperchromasia. No mitoses seen. Appearances consistent with benign tumour- fibroadenoma.	Left breast mass, query fibroadenoma		African				1	1	Benign Lesion	non pathologist	Deep	1	6	4	Jan-dec2012	Jul-dec2012	oct-Dec2012	Unknown	Breast	Deep	0	1	0	1	0	0	0	0
13-C-N922	43	female	Unknown	Kamuzu Central Hospital	Outpatient	FNA	Axilla	Lymph node	Tuesday	pathologist	Invasive breast carcinoma.	Malignant	carcinoma	3 slides received.	Poorly cellular aspirate. A few large, bare and irregular hyperchromatic nuclei present and consistent with invasive breast carcinoma.	43 year old lady with suspicious right breast mass and lump on right axilla. FNA done, inadequate for definitive diagnosis.		African				1	1	Malignant	pathologist	Non Deep	1	2	2	Jan-dec2013	Jul-Dec2013	Oct-Dec2013	Unknown	Lymph node	Non Deep	0	1	0	0	0	0	1	0
14-C-N024	40	male	Positive	non-KCH	referral	FNA	Axilla	Lymph node	Friday	clinician	Tuberculous adenitis.	TB Infection		5 slides	Aspirated caseous material; positive for AAFB on ZN staining; confirming tuberculous adenitis.	Neurofibromatosis growth, left neck mass. ? Malignant transformation.		African				1	1	TB Infection	non pathologist	Non Deep	1	1	1	Jan-June2014	Jan-June2014	Jan-Mar2014	Positive	Lymph node	Non Deep	1	0	0	0	0	0	0	1
13-C-N1036	49	male	Positive	Kamuzu Central Hospital	Outpatient	FNA	Mandible	Head & Neck	Tuesday	pathologist	Tuberculous lymphadenitis.	TB Infection		Received 5 mls of fluid. X3 slides from aspirated pus.	Necrotic tissue debris with scattered lymphocytes highly suggestive of tuberculous lymphadenitis.	49yr old man h/o mass >3/52 just below the Lt ear, HIV + not on ART, no history of TB clinically in excellent function status.		African				1	1	TB Infection	pathologist	Non Deep	1	2	2	Jan-dec2013	Jul-Dec2013	Oct-Dec2013	Positive	Head & Neck	Non Deep	1	0	0	0	1	0	1	0
14-C-N259	34	male	Unknown	Kamuzu Central Hospital	Outpatient	FNA	Neck	Head & Neck	Tuesday	pathologist	Non-representataive aspirate. Blood only.	Non diagnostic		2 slides	Aspirate of little blood. No thyroid parenchymal cells.	24 years old lady history of breast lump for 10 days, painful. Clinically in good condition. �.shows illdefined lesion in the RUIQ at 10 o'clock. ?benign breast lesion/ breast cancer.		African	Lymphoma - Burkitt's			1	0		pathologist	Non Deep	1	2	2	Jan-June2014	Jan-June2014	Jan-Mar2014	Unknown	Head & Neck	Non Deep	0	1	0	0	1	0	0	1
14-C-N508	46	male	Positive	Kamuzu Central Hospital	Medical	FNA	Cervical lymphnode	Lymph node	Friday	clinician	Unsatisfactory specimen. No obvious malignant cells.	Non diagnostic		2 slides received.	A technically poor preparation; compromised by the technic used to spread the aspirate. Cell nuclear chromatin and cytoplasm has been teased out into elongated processes leaveving only a few intact lymphocytes.	Hx 3/12 of non productive cough with shortness of breath on exertion. Chest x-ray showed bilateral pleural effusion, cardiomegaly and widened mediastinum. CT chest showed multiple para-tracheal lymph nodes.		African				1	0		non pathologist	Non Deep	1	3	3	Jan-June2014	Jan-June2014	Jan-Mar2014	Positive	Lymph node	Non Deep	1	0	0	0	0	0	0	1
14-C-N136	16	male	Negative	Kamuzu Central Hospital	Outpatient	FNA	Lymph node	Lymph node	Tuesday	pathologist	Malignant cells present; suggestive of metastatic carcinoma; probably liver cell carcinoma.	Malignant	carcinoma	3 slides	Mostly blood but with a few small groups of hyperchromatic round to oval nuclei indicative of malignant cells. Occasional cells have bluish cytoplasm. Structural arrangement suggests epithelial rather than lymphoid /haematopoetic origin.	HIV unknown with R breast nipple retraction with a working presuptive xclinical diagnosis of breast ca.		African	Hepatocellular carcinoma			1	1	Malignant	pathologist	Non Deep	1	10	10	Jan-June2014	Jan-June2014	Jan-Mar2014	Negative	Lymph node	Non Deep	0	0	0	0	0	0	0	1
14-C-N207	39	male	Positive	non-KCH	referral	FNA	Neck	Lymph node	Tuesday	pathologist	Suggestive of Kaposi sarcoma. Recommend biopsy for histology.	Malignant	Sarcoma	2 slides received.	Mostly blood. Three tissue sheets, somewhat crushed and composed of small spindle shaped cells together with some discohesive oval to spindle shaped nuclei. Appearances highly suggestive of Kaposi sarcoma. Biopsy for histology for confirmation	LUQ mass of about 7cm below the coastal margin.		African				1	1	Malignant	pathologist	Non Deep	1	1	1	Jan-June2014	Jan-June2014	Jan-Mar2014	Positive	Lymph node	Non Deep	1	0	0	0	0	0	0	1
14-C-N176	35	female	Unknown	Kamuzu Central Hospital	Outpatient	FNA	Breast	Breast	Tuesday	pathologist	Invasive breast carcinoma with axillary lymph node mtastases.	Malignant	carcinoma	5 slides	Groups of malignant cells represented by small nests of pleomorphic bare and hyperchromatic nuclei present both in the breast and lymph node aspirates.	Recurring mass in right axilla since Nov.2013.		African	Lymphoma - Hodgkin's			1	1	Malignant	pathologist	Deep	1	1	1	Jan-June2014	Jan-June2014	Jan-Mar2014	Unknown	Breast	Deep	0	1	0	1	0	0	0	1
13-C-N964	28	female	Negative	Kamuzu Central Hospital	Outpatient	FNA	Neck	Head & Neck	Thursday	clinician	Blood only.	Non diagnostic		2 slides	A non-representative aspirate being composed entirely of blood.	Neck mass		African	Breast- Invasive ductal carcinoma			1	0		non pathologist	Non Deep	1	5	1	Jan-dec2013	Jul-Dec2013	Oct-Dec2013	Negative	Head & Neck	Non Deep	0	0	0	0	1	0	1	0
13-C-N858	33	male	Negative	Kamuzu Central Hospital	Medical	FNA	Liver	Abdomen	Tuesday	pathologist	Hepatocellular carcinoma.	Malignant	carcinoma	2 slides.	Numerous discohesive and nests of pleomorphic epithelial cells , many with abundant blue cytoplasm and hyperchromatic nuclei. Appearances typical of hepatocellular carcinoma.	Jaundice and abdominal mass/swelling for 3 weeks. DPX HCC.		African	Carcinoma, NOS			1	1	Malignant	pathologist	Deep	1	0	0	Jan-dec2013	Jul-Dec2013	Oct-Dec2013	Negative	Abdomen	Deep	0	0	1	0	0	0	1	0
13-C-N528	64	male	Unknown	Kamuzu Central Hospital	Outpatient	FNA	Neck	Lymph node	Tuesday	pathologist	Small lymphocytic lymphoma most likely. Biopsy for histology recommended. Also FBC.	Malignant	Lymphoma	3 slides	Non-optimal biopsy; mostly too thick aspirate. Thinner areas show uniform small to medium size lymphoid cells highly suspicious for malignant lymphoma (small lymphocytic lymphoma). Recommend biopsy for confirmation and Full blood count for excl	Generalised swelling in armpits, cervical, submandibular and inguinal area, has completed TB treatment. Swelling hard and non tender		African				1	1	Malignant	pathologist	Non Deep	1	2	2	Jan-dec2013	Jul-Dec2013	Jul-Sep2013	Unknown	Lymph node	Non Deep	0	1	0	0	0	0	1	0
12-C-N198	35	female	Unknown	Kamuzu Central Hospital	surgery	FNA	Thyroid gland	Head & Neck	Wednesday	clinician	Non-optimal specimen for cytology.	Non diagnostic		2 slides	A technicall poor preparation. Entirely blood and too thick for cytologic evaluation.	Nodule right thyroid.		African				1	0		non pathologist	Non Deep	1	11	9	Jan-dec2012	Jul-dec2012	oct-Dec2012	Unknown	Head & Neck	Non Deep	0	1	0	0	1	0	0	0
13-C-N798	56	female	Unknown	Kamuzu Central Hospital	Outpatient	FNA	Breast	Breast	Tuesday	pathologist	Invasive breast carcinoma.	Malignant	carcinoma	4 slides	Discohesive large cells varying ins size and shape with hyperchromatic nuclei and prominent nucleoli consistent with carcinoma.	56 year old lady has nipple retraction on the right breast. ?...breast		African				1	1	Malignant	pathologist	Deep	1	1	1	Jan-dec2013	Jul-Dec2013	Oct-Dec2013	Unknown	Breast	Deep	0	1	0	1	0	0	1	0
13-C-N981	30	female	Positive	Kamuzu Central Hospital	Medical	FNA	Inguinal mass	Lymph node	Wednesday	clinician	Consistent with reactive lymph node aspirate.	Benign Lesion		2 slides	Moderately cellular aspirate of mixed lymphoid cells. No necrotic tissue. Not diagnostic of lymphoma.	Sero R newly diagnosed on 5A, lymphadenopathy -axilla, cervical, inguinal, anaemia, H/o night sweats, Tb contact		African				1	1	Benign Lesion	non pathologist	Non Deep	1	1	0	Jan-dec2013	Jul-Dec2013	Oct-Dec2013	Positive	Lymph node	Non Deep	1	0	0	0	0	0	1	0
14-C-N061	20	female	Positive	Kamuzu Central Hospital	Outpatient	FNA	Inguinal mass	Lymph node	Tuesday	pathologist	Caseous necrosis consitent with tuberculous lymphadenitis.	TB Infection		4 sides received. FNA from groin and neck lymph nodes.	Largely necrotic tissue with fragments of chromatin and few lymphocytes consistent with caseous necrosis of tuberculosis.	81 years old man with abdominal swelling for a week. Elderly man in �has right quadrant mass greater than 10cm.		African	Lymphoma - Burkitt's			1	1	TB Infection	pathologist	Non Deep	1	2	2	Jan-June2014	Jan-June2014	Jan-Mar2014	Positive	Lymph node	Non Deep	1	0	0	0	0	0	0	1
13-C-N1007	44	male	Positive	non-KCH	referral	FNA	Axilla	Lymph node	Tuesday	pathologist	Tuberculous lymphadenitis.	TB Infection		5 slide received.	Necrotic tissue debris with scattered nuclear chromatin fragments and occasional lymphocytes (caseous) consistent with tuberculosis. ZN staining shows occasional AAFB.	Bilateral axillary masses. Bigger in the left axilla. Substatial growth over past 2 weeks.		African	Malignant lesion,NOS			1	1	TB Infection	pathologist	Non Deep	1	1	1	Jan-dec2013	Jul-Dec2013	Oct-Dec2013	Positive	Lymph node	Non Deep	1	0	0	0	0	0	1	0
14-C-N121	35	female	Positive	non-KCH	referral	FNA	Neck	Lymph node	Sunday	clinician	Non-optimal smear; too thick for cytology.	Non diagnostic		2 slides	Bloody smear. Too thick for cytological evaluation.	On ART with renal failure and heamoptysis. ?TB.		African	Rhabdomyosarcoma			1	0		non pathologist	Non Deep	1	15	3	Jan-June2014	Jan-June2014	Jan-Mar2014	Positive	Lymph node	Non Deep	1	0	0	0	0	0	0	1
13-C-N949	64	male	Unknown	Kamuzu Central Hospital	Outpatient	FNA	Neck	Lymph node	Thursday	clinician	Metastatic carcinoma. Is the nasopharynx normal?	Malignant	carcinoma	4 slides	Blood with metastatic carcinoma cells; mix of large and small malignant cells in clusters and little balls.	Fluctuant left neck mass		African				1	1	Malignant	non pathologist	Non Deep	1	4	4	Jan-dec2013	Jul-Dec2013	Oct-Dec2013	Unknown	Lymph node	Non Deep	0	1	0	0	0	0	1	0
13-C-N601	23	male	Positive	Kamuzu Central Hospital	Outpatient	FNA	Parotid tissue	Head & Neck	Friday	clinician	High grade; diffuse large cell lymphoma.	Malignant	Lymphoma	2 slide received	Moderately cellular aspirate of medium to large cells with prominent nucleoli consistent with large cell lymphoma. Presence of eosinophils and a couple of binucleate large cells is noted.	Bilateral parotid swelling for 3 months		African				1	1	Malignant	non pathologist	Non Deep	1	8	8	Jan-dec2013	Jul-Dec2013	Jul-Sep2013	Positive	Head & Neck	Non Deep	1	0	0	0	1	0	1	0
14-C-N244	35	male	Positive	Kamuzu Central Hospital	surgery	FNA	Neck	Head & Neck	Wednesday	clinician	Hodgkin's disease most likely. Biopsy for histology recommended.	Suspicious malignancy		3 slides received.	Moderately cellular aspirate of lymph node. Slides prefixed hence not well stained. Mixed lymphoid cell population with many large mononuclear cells, some eosinophils and binucleate Reed-Sternberg like cells. Appearances highly suggestive of Ho	Severe anaemia, massive splenomegaly.		African				1	1	Suspicious malignancy	non pathologist	Non Deep	1	8	3	Jan-June2014	Jan-June2014	Jan-Mar2014	Positive	Head & Neck	Non Deep	1	0	0	0	1	0	0	1
14-C-N982	34	male	Positive	Kamuzu Central Hospital	Outpatient	FNA	Chest cavity	Chest & Back	Tuesday	pathologist	Inadequate for definite opinion. However scanty spindle cells raise the possibility of Kaposi sarcoma, especially if there is a lung mass.	Suspicious malignancy		6 slides (US-guided FNAB)	Smears shows scanty oval to spindled cells in an hemorrhagic background on one of five slides.	Hepatosplenomegally with ascites.d3 past miscarriage at 26 wk 6 day. Hep BsAg positiveinvestigation are AST 202.4, ALT 106.1, GGT 292.2, normal total protein �110.6, bilirubin total 3.24, K = 4.01, Na =138.7, urea =16.0, creatinine = 0.35abdomi		African				1	1	Suspicious malignancy	pathologist	Chest & Back	1	3	3	Jan-June2014	Jan-June2014		Positive	Chest or Back or Extremities	Non Deep	1	0	0	0	0	1	0	1
13-C-N357	43	male	Positive	Kamuzu Central Hospital	Outpatient	FNA	Lymph node	Lymph node	Tuesday	pathologist	Not diagnostic of lymphoma.	Benign Lesion		1 slide and 1 ml for possible cell block.	Moderately cellular aspirate with a mixed lymphoid cell population not typical of a malignant lymphoma. The cell block shows only blood.	Diffuse adenopathy and hepatosplenomegaly for 3 months.		African	Lymphoma NOS			1	1	Benign Lesion	pathologist	Non Deep	1	1	1	Jan-dec2013	Jul-Dec2013	Jul-Sep2013	Positive	Lymph node	Non Deep	1	0	0	0	0	0	1	0
14-C-N325	44	male	Unknown	Kamuzu Central Hospital	surgery	FNA	Breast	Breast	Tuesday	pathologist	Invasive breast carcinoma most likely.	Malignant	carcinoma	2 slides received.	Mostly blood. Few small groups of epithelial cells with oval to round nuclei which vary in size. Also some discohesive bare nuclei. Appearances strongly suggest breast carcinoma. However a biopsy or excision of mass for histology is recommended	Cervical cancer 1B, had TAH in august 2013 with clear nodal dissection. Now has bilateral inguinal nodes, clinically and on abdominal CT		African	Hepatocellular carcinoma			1	1	Malignant	pathologist	Deep	1	8	7	Jan-June2014	Jan-June2014	Jan-Mar2014	Unknown	Breast	Deep	0	1	0	1	0	0	0	1
13-C-N427	46	female	Negative	Kamuzu Central Hospital	Medical	FNA	Breast	Breast	Tuesday	pathologist	Invasive breast carcinoma.	Malignant	carcinoma	4 slides	Numerous discohesive and cellular nests and sheets of malignant eipthelial cells consistent with invasive breast carcinoma.	? Fibroadenoma, ca breast for 1yr. Breast swelling rt.		African				1	1	Malignant	pathologist	Deep	1	6	6	Jan-dec2013	Jul-Dec2013	Jul-Sep2013	Negative	Breast	Deep	0	0	0	1	0	0	1	0
13-C-N875	29	female	Negative	Kamuzu Central Hospital	Medical	FNA	Abdomen	Abdomen	Wednesday	clinician	Inflammatory exudate; mostly pus.	Infectious		2 slides	Inflammatory exudate with many pus cells, chronic inflammatory cells and large histiocytes with foamy cytoplasm. ZN is negative for AAFB.	? Fistula/sinus on the c/s scar; c/s done in June 2013, splenomegaly, ?TB of the abdomen		African				1	1	Infectious	non pathologist	Deep	1	7	6	Jan-dec2013	Jul-Dec2013	Oct-Dec2013	Negative	Abdomen	Deep	0	0	1	0	0	0	1	0
14-C-N914	32	male	Negative	Kamuzu Central Hospital	Medical	FNA	Liver	Abdomen	Friday	clinician	Suspicious for hepatocellular carcinoma. In view of the poor quality of the preparation would recommend that the repeat FNA be done by a pathologist. Kindly contact the lab.	Malignant	carcinoma	3 slides.	Poor preparation of thick blood with occasional small groups of uniform liver cells with regular round to oval nuclei lacking nucleoli. Only group of liver cells showing some variation in nuclear size and shapes and some cells with nucleoli and	25 YO lady has huge abdominal mass good general condition wasted, stable query hepatocellular Ca.		African	Hepatocellular carcinoma			1	1	Malignant	non pathologist	Deep	1	4	4	Jan-June2014	Jan-June2014	Mar-June2014	Negative	Abdomen	Deep	0	0	1	0	0	0	0	1
13-C-N012	76	female	Negative	Kamuzu Central Hospital	Medical	FNA	Inguinal lymph node	Lymph node	Monday	clinician	Most suggestive of Lymphoma	Malignant	Lymphoma	2 slides	The slides show a collection of large pleomorphic lymphoid cells which are very large with little cytoplasm and prominent nucleoli, most suggestive of lymphoma. The background shows mixed scattered leukocytes.	Generallised lymphadenopathy, large ones on the left cervical, bilateral inguinal lymph nodes causing oedema		African				1	1	Malignant	non pathologist	Non Deep	1	7	0	Jan-dec2013	Jan-June2013	Jan-Mar2013	Negative	Lymph node	Non Deep	0	0	0	0	0	0	1	0
12-C-N202	39	female	Positive	Kamuzu Central Hospital	Medical	FNA	Lymph node	Lymph node	Tuesday	clinician	Mixed lymphoid cell populations consistent with reactive lymphadenopathy.	Benign Lesion		3 slides	Blood and a moderately cellular aspirate of mixed lymphoid cells. No binucleate forms. No veidence of tuberculosis.	Recurrent anemia with multiple lymph nodes in the cervical bilateral, axillary and supraclavicular regions and splenomegaly. Currently on TB treatment for 2 months.		African				1	1	Benign Lesion	pathologist	Non Deep	1	21	21	Jan-dec2012	Jul-dec2012	oct-Dec2012	Positive	Lymph node	Non Deep	1	0	0	0	0	0	0	0
12-C-N163	23	female	Negative	Kamuzu Central Hospital	Outpatient	FNA	Breast	Breast	Tuesday	pathologist	Blood only.	Non diagnostic		2 Slides	Regretably the specimen consists of blood. No breast parenchymal cells or tumour cells seen.	Breast mass for more than 4 months, had a fibroadenoma that was excised on 04/09/2011.		African				1	0		pathologist	Deep	1	7	6	Jan-dec2012	Jul-dec2012	oct-Dec2012	Negative	Breast	Deep	0	0	0	1	0	0	0	0
13-C-N259	19	male	Negative	Kamuzu Central Hospital	Medical	FNA	Chest wall	Chest & Back	Tuesday	pathologist	Metastatic carcinoma consistent with hepatocellular carcinoma.	Malignant	carcinoma	7 slides received	Blood with many discohesive large round to oval hyperchromatic bare nuclei and small nests and sheets of smilar cells but with bluish cytoplasm of varying sizes. Appearances of malignant epithelial tumour and would be consistent with metastatic	19 year old male with abdominal distension and evidence of multiple abdominal masses on CT scan (abdo) and has right pleural effusion. Epigastric mass and left chest wall nuodular mass above nipple.		African				1	1	Malignant	pathologist	Chest & Back	1	3	3	Jan-dec2013	Jan-June2013	apr-June2013	Negative	Chest or Back or Extremities	Non Deep	0	0	0	0	0	1	1	0
14-C-N803	27	female	Positive	Kamuzu Central Hospital	GYNAE/EMMW	FNA	Groin	Lymph node	Wednesday	clinician	Metastatic squamous cell carcinoma.	Malignant	carcinoma	1 slide.	Rather thick and bloody aspirate with scattered malignant epithelial cells consistent with metastatic squamous cell carcinoma.	Persistent anaemia, generalised lymphadenopathy. On Tb medication, hepatomegaly. Abnormal FBC + sickle cells. Requires LN biopsy/FNA.		African	Sarcoma NOS			1	1	Malignant	non pathologist	Non Deep	1	7	6	Jan-June2014	Jan-June2014	Mar-June2014	Positive	Lymph node	Non Deep	1	0	0	0	0	0	0	1
14-C-N105	30	male	Negative	Kamuzu Central Hospital	Outpatient	FNA	Liver	Abdomen	Tuesday	pathologist	Pleomorphic malignant cells consistent with hepatocellular carcinoma.	Malignant	carcinoma	3 slides	Numerous discohesive cells and nests of cells showing cell size and nuclear size variation; variable amounts of blue cytoplasm and vacuolated nuclei. Appearances consistent with hepatocellular carcinoma.	Left maxillary mass extending to oral mucosa + loosening of teeth. Previous FNA 14-C-N1032 showed occassional Burkitt lymphona cells 4 weeks		African				1	1	Malignant	pathologist	Deep	1	1	1	Jan-June2014	Jan-June2014	Jan-Mar2014	Negative	Abdomen	Deep	0	0	1	0	0	0	0	1
12-C-N063	31	female	Negative	Kamuzu Central Hospital	surgery	FNA	Thigh	Extremities	Wednesday	clinician	Blood and lymphocytes; No other cells identified.	Non diagnostic		4 slides	Done	Right painless thigh mass for 3 months		African				1	0		non pathologist	Non Deep	1	14	13	Jan-dec2012	Jan-Jun2012	Apr-Jun2012	Negative	Chest or Back or Extremities	Non Deep	0	0	0	0	0	1	0	0
13-C-N830		female	Unknown	Kamuzu Central Hospital	Paeds	FNA	Jaw	Head & Neck	Tuesday	pathologist	Burkitt's lymphoma.	Malignant	Lymphoma	4 slides	Cellular aspirate of malignant lymphoid tumour of medium to large cells some of which have cytoplasmic rim vacuoles. Also large histiocytes with foamy cytoplasm giving a starry sky pattern. Appearances of Burkitt's lymphoma.	Presented initially with jaw mass affecting both upper and lower jawswith loosening of teeth. Had 6 cycles of chemo but mass goes and comes bulk. Done FNA repeat.		African	Lymphoma - Burkitt's			1	1	Malignant	pathologist	Non Deep	1	3	3	Jan-dec2013	Jul-Dec2013	Oct-Dec2013	Unknown	Head & Neck	Non Deep	0	1	0	0	1	0	1	0
12-C-N161	34	female	Positive	Kamuzu Central Hospital	Outpatient	FNA	Lymph node	Lymph node	Wednesday	clinician	Blood/ Inadequate/Non-representative biopsy.	Non diagnostic		2 slides	An aspirate of blood with only an occasional lymphocyte. No recognizable as from a lymph node.	Enlarged lymph nodes cervically and supraclar, ?TB.		African				1	0		non pathologist	Non Deep	1	6	5	Jan-dec2012	Jul-dec2012	oct-Dec2012	Positive	Lymph node	Non Deep	1	0	0	0	0	0	0	0
14-C-N829	22	male	Unknown	Kamuzu Central Hospital	Outpatient	FNA	Abdomen	Abdomen	Tuesday	pathologist	Malignant cells typical of hepatocellular carcinoma.	Malignant	carcinoma	5 slides	Numerous sheets and discohesive epithelial with bluish cytoplasm and pleomorphic, hyperchromatic and vacuolated nuclei typical of hepatocellular carcinoma.	Wasting, and abdominal mass x2/12. GBW, fever, cough. Abd USS - mass of 6.2x6.2cm.		African				1	1	Malignant	pathologist	Deep	1	1	1	Jan-June2014	Jan-June2014	Mar-June2014	Unknown	Abdomen	Deep	0	1	1	0	0	0	0	1
13-C-N1035	38	male	Positive	Kamuzu Central Hospital	referral	FNA	Submandibular	Lymph node	Tuesday	pathologist	Caseous necrotic material consistent with Tuberculous lymphadenitis.	TB Infection		Received 5 slides	and the neck mass show necrotic tissue debris with nuclear fragments and occasional lymphocytes typical of caseous necrosis. ZN stained slides are negative for AAFB.	Swelling on the the neck and Lt inguinal area for 5mo		African				1	1	TB Infection	pathologist	Non Deep	1	1	1	Jan-dec2013	Jul-Dec2013	Oct-Dec2013	Positive	Lymph node	Non Deep	1	0	0	0	0	0	1	0
14-C-N479		male	Positive	Kamuzu Central Hospital	Outpatient	FNA	Liver	Abdomen	Tuesday	pathologist	Normal liver and lymph node aspirates.	Benign Lesion		4 slides	The aspirate from the liver shows blood with scattered normal liver cells. No evidence of a neoplasm. The lymph node aspirate is poorly cellular with only a few mixed lymphoid cells. Not diagnostic of lymphoma.	On HAART, with KS on both lower limb distal to inguinal region nw withgeneralised LN and productive cough.		African	Lymphoma - Burkitt's			1	1	Benign Lesion	pathologist	Deep	1	1	1	Jan-June2014	Jan-June2014	Jan-Mar2014	Positive	Abdomen	Deep	1	0	1	0	0	0	0	1
13-C-N646	26	female	Unknown	Kamuzu Central Hospital	Outpatient	FNA	Breast	Breast	Tuesday	pathologist	Blood only. No breast parenchymal cells.	Non diagnostic		3 slides received.	Non-representative aspirate; being composed entirely of blood.	History of breast mass associated with pain sometimes, no history of discharge or nipple retraction. Mass growing in size.		African		999374950		1	0		pathologist	Deep	1	15	12	Jan-dec2013	Jul-Dec2013	Jul-Sep2013	Unknown	Breast	Deep	0	1	0	1	0	0	1	0
13-C-N030	28	female	Negative	Kamuzu Central Hospital	surgery	FNA	Breast	Breast	Tuesday	clinician	Consitent with contents of a galactocele. No malignant cells.	Benign Lesion		2 slides	Granular debris in a proteinaceous background. No breast parenchymal or any other cells.	3 years of right breast mass which become worse when breastfeeding. Slowgrowing, nontender. Sometimes milky nipple discharge. No right axillery lymphnode.		African				1	1	Benign Lesion	pathologist	Deep	1	2	1	Jan-dec2013	Jan-June2013	Jan-Mar2013	Negative	Breast	Deep	0	0	0	1	0	0	1	0
12-C-N181	37	female	Positive	non-KCH	referral	FNA	Lymph node	Lymph node	Monday	clinician	Blood only.	Non diagnostic		3 Slides	Aspirated blood. Not recognizable as from a lymph node. ZN stained slides are negative for AAFB.	Kaposis Sarcoma comfrimed through biopsy since 22-09-12. Recently developed lymphadenopathy - cervical only matted, several about 2 x2cm. No previous history of TB, no oral kaposis sarcoma.		African				1	0		non pathologist	Non Deep	1	3	3	Jan-dec2012	Jul-dec2012	oct-Dec2012	Positive	Lymph node	Non Deep	1	0	0	0	0	0	0	0
14-C-N383	79	female	Negative	Kamuzu Central Hospital	Medical	FNA	Head	Head & Neck	Wednesday	clinician	Pus.	Infectious		Received 3ml of fluid. X 2 slides	Granular debris with occasional polymorphs and lymphocytes consistent with pus. No malignant cells.	Rt cervical lymphnode ? TB ? Lymphoma. FNA aspirate -gelatinous material.		African				1	1	Infectious	non pathologist	Non Deep	1	8	7	Jan-June2014	Jan-June2014	Jan-Mar2014	Negative	Head & Neck	Non Deep	0	0	0	0	1	0	0	1
13-C-N883	24	female	Unknown	Kamuzu Central Hospital	Outpatient	FNA	Breast	Breast	Wednesday	clinician	Benign tumour consistent with adenoma/fibroadenoma.	Benign Lesion		2 slides.	Cellular sheets of uniform epithelial cells with oval nuclei which have an ope chromatin pattern and lack obvious nucleoli. Appearances of a benign breast mass.	Left breast mass in upper quadrant of �, slowly growing.		African				1	1	Benign Lesion	non pathologist	Deep	1	7	6	Jan-dec2013	Jul-Dec2013	Oct-Dec2013	Unknown	Breast	Deep	0	1	0	1	0	0	1	0
14-C-N554	46	male	Positive	Kamuzu Central Hospital	Medical	FNA	Cervical lymphnode	Lymph node	Friday	clinician	Not diagnostic of TB or lymphoma.	Benign Lesion		3 slides.	Moderately cellular aspirate with a mixed lymphoid cell population. No binucleate cells. No evidence of tissue necrosis. No malignant cells.	Cervical lymphadenopathy,axillary and inguinal adenopathy. Has been on TB treatment for 1 month but no improvement.		African				1	1	Benign Lesion	non pathologist	Non Deep	1	4	4	Jan-June2014	Jan-June2014	Mar-June2014	Positive	Lymph node	Non Deep	1	0	0	0	0	0	0	1
13-C-N060	27	female	Negative	Kamuzu Central Hospital	Outpatient	FNA	Breast and lymph node	Lymph node	Friday	clinician	Reactive lymph node 2. Cannot exclude lymphoma or confirm biopsy from breast rather than lymph node too.	Benign Lesion		4 slides	Two slides from the lymph node aspirate show a mixed lymphoid cell population consistent with a reactive lymph node. The other two slides show predominantly medium to large lymphoid cells with uniform, non cleaved nuclei but no mitoses are note	Breast lump in the axillary tail, about 1 cm, firm, very mobile. Non tender. Associated left axillary lymphnodes. For 3 months		African				1	1	Benign Lesion	non pathologist	Non Deep	1	3	0	Jan-dec2013	Jan-June2013	Jan-Mar2013	Negative	Lymph node	Non Deep	0	0	0	0	0	0	1	0
14-C-N1072	40	female	Positive	Kamuzu Central Hospital	Outpatient	FNA	Breast	Breast	Tuesday	pathologist	Malignant pleomorphic tumour; consistent with sarcoma rather than carcinoma. Metastatic sarcomatous tumour; probably rhabdomyosarcoma.	Malignant	unclassified	4 slides.	Cellular discohesive, shhet like mass of pleomorphic cells, varying considerably in size and shapes, including some giant cells and large bare hyperchromatic nuclei. No nesting or glandular formations.	1 year Hx of left breast pain associated with bloody nipple discharge and palpable lump.		African				1	1	Malignant	pathologist	Deep	1	9	2	Jan-June2014	Jan-June2014		Positive	Breast	Deep	1	0	0	1	0	0	0	1
14-C-N891	25	female	Negative	Kamuzu Central Hospital	Outpatient	FNA	Abdomen	Abdomen	Tuesday	pathologist	Hepatocellular carcinoma.	Malignant	carcinoma	5 slides	Sheets and trabeculae of pleomorphic epithelial cells with abundant vacuolated cytoplasm and hyperchromativ nuclei consistent with carcinoma; hepatocellular carcinoma.	Recurrent anaemia with splenomegaly and lymphadenopathy, R/o lymph node.		African	Squamous cell carcinoma			1	1	Malignant	pathologist	Deep	1	1	1	Jan-June2014	Jan-June2014	Mar-June2014	Negative	Abdomen	Deep	0	0	1	0	0	0	0	1
14-C-N989	30	female	Unknown	Kamuzu Central Hospital	Outpatient	FNA	Cervical lymphnode	Lymph node	Tuesday	pathologist	Caseous necrotic material typical of tuberculosis.	TB Infection		6 slides	Bloody aspirate with caseous necrotic material highly suggestive of tuberculous lymphadenitis.	Generalised lymphadenopsky; cervical submandibula supraclavicular axillary and inginuinal shows widening of mediasernum 9 months		African	Carcinoma, NOS			1	1	TB Infection	pathologist	Non Deep	1	6	6	Jan-June2014	Jan-June2014		Unknown	Lymph node	Non Deep	0	1	0	0	0	0	0	1
13-C-N916	50	female	Positive	Kamuzu Central Hospital	Medical	FNA	Axillary Mass	Lymph node	Friday	clinician	Blood only.	Non diagnostic		2 slides	Blood only.	50 years old. On 5A for 2 weeks, axillary mass for a month. Genepert positive.		African				1	0		non pathologist	Non Deep	1	5	5	Jan-dec2013	Jul-Dec2013	Oct-Dec2013	Positive	Lymph node	Non Deep	1	0	0	0	0	0	1	0
14-C-N713	68	female	Unknown	Kamuzu Central Hospital	Outpatient	FNA	Axilla	Lymph node	Monday	clinician	Metastatic ( breast) carcinoma.	Malignant	carcinoma	2 slides	Many discohesive cells and nests of epithelial cells showing size variation, hyperchromasia and prominent nucleoli, consistent with metastatic carcinoma.	Presented initially with abdominal mass. Received 6 cycles of CHOP, then she relapsed with abdominal massscan. Now with left inner thigh mass		African				1	1	Malignant	non pathologist	Non Deep	1	18	11	Jan-June2014	Jan-June2014	Mar-June2014	Unknown	Lymph node	Non Deep	0	1	0	0	0	0	0	1
14-C-N463	60	female	Positive	non-KCH	referral	FNA	Lymph node	Lymph node	Thursday	clinician	Bloody aspirate. Not diagnostic of tumour.	Non diagnostic		5 slides.	Bloody aspirate, not recognizable as from a lymph node. No cells to suggest Kaposi sarcoma. One of the five slides has two linear streaks with numerous polymorphs as if from an abscess.	Huge abd msaa covering almost the entire abdomen swollen lower ext.		African				1	0		non pathologist	Non Deep	1	6	5	Jan-June2014	Jan-June2014	Jan-Mar2014	Positive	Lymph node	Non Deep	1	0	0	0	0	0	0	1
13-C-N390	33	female	Positive	Kamuzu Central Hospital	surgery	FNA	Cervical lymphnode	Lymph node	Tuesday	pathologist	Non-diagnostic aspirate.	Non diagnostic		2 slides	Moderately cellular aspirate of a mixed lymphoid cell population; not diagnostic of malignant lymphoma. No necrotic tissue.	Lymphadenopathy (unilateral) on Rt anterior neck for 2yrs		African	Kaposi sarcoma			1	0		pathologist	Non Deep	1	2	2	Jan-dec2013	Jul-Dec2013	Jul-Sep2013	Positive	Lymph node	Non Deep	1	0	0	0	0	0	1	0
13-C-N1000	19	female	Negative	Kamuzu Central Hospital	Outpatient	FNA	Neck	Lymph node	Monday	clinician	Mixed lymphoid cell population. Not diagnostic of malignancy.	Benign Lesion		2 slides received	Blood with a mixed lymphoid cell population; not diagnostic of lymphoma. No tissue necrosis.	HIV rective, defaulted, now has neck swelling.		African	Lymphoma - Hodgkin's			1	1	Benign Lesion	non pathologist	Non Deep	1	2	1	Jan-dec2013	Jul-Dec2013	Oct-Dec2013	Negative	Lymph node	Non Deep	0	0	0	0	0	0	1	0
12-C-N082	26	female	Positive	Kamuzu Central Hospital	Outpatient	FNA	Lymph node	Lymph node	Wednesday	clinician	No evidence of malignancy	Benign Lesion		2 slides	Moderately celluar lymph node aspirate showing a mixed lymphoid cell population consistent with reactive lymphadenopathy. No evidence of Malignancy or tissue necrosis	cervical swelling and morning facial swellig		African				1	1	Benign Lesion	non pathologist	Non Deep	1	5	5	Jan-dec2012	Jan-Jun2012	Apr-Jun2012	Positive	Lymph node	Non Deep	1	0	0	0	0	0	0	0
13-C-N104	35	male	Positive	Kamuzu Central Hospital	Outpatient	FNA	femoral Lymph node	Lymph node	Tuesday	pathologist	Highly suggestive of Kaposi sarcoma.	Malignant	Sarcoma	7 slides	Mostly blood with scattered spindle shaped hyperchromatic nuclei and bits of spindle celled tissue highly suggestive of Kaposi sarcoma. Although I generally don�t diagnose KS on FNA biopsy, this smear is that of a spindle cell malignant tumour	Diffuse adenopathy in HIV + with KS.		African				1	1	Malignant	pathologist	Non Deep	1	3	3	Jan-dec2013	Jan-June2013	Jan-Mar2013	Positive	Lymph node	Non Deep	1	0	0	0	0	0	1	0
14-C-N331	39	male	Positive	Kamuzu Central Hospital	Outpatient	FNA	Axilla	Lymph node	Monday	clinician	No evidence of maligancy or tuberculosis.	Benign Lesion		2 slides received.	Cellular lymph node aspirate composed of a mixed lymphoid cell population. No necrotic tissue. Not diagnostic of malignant lymphoma.	Right parotid gland enlargement and is getting morebigger now. Its hard.		African				1	1	Benign Lesion	non pathologist	Non Deep	1	9	7	Jan-June2014	Jan-June2014	Jan-Mar2014	Positive	Lymph node	Non Deep	1	0	0	0	0	0	0	1
13-C-N105	44	male	Positive	non-KCH	referral	FNA	Lymph node	Lymph node	Tuesday	pathologist	Non-optimal specimen for cytology.	Non diagnostic		2 slides	Thick, dry granular material with only occasional small mature lymphocytes, not recognizable as lymph node aspirate. This is a non-optimal specimen for cytological evaluation. Suggest a repeat and AAFB evaluation.	On HAART for 4 years with features of treatment failure now presents with generalised lymphadenopathy - right supraclavicular, left cervical, right axillary and bilateral submandibular lymphnodes with hepatomegaly. CXR - hilar adenopathy. FBC-		African	Specific infection			1	0		pathologist	Non Deep	1	1	1	Jan-dec2013	Jan-June2013	Jan-Mar2013	Positive	Lymph node	Non Deep	1	0	0	0	0	0	1	0
12-C-N084	51	male	Positive	Kamuzu Central Hospital	surgery	FNA	Neck	Lymph node	Tuesday	clinician	Lymph node, left cervical (FNA cytology): Non-diagnostic, blood and rare stromal elements. Comment: Re-biopsy is recommended.	Non diagnostic		2 slides	Done	cervical lymphadenopathy on the left for 2 months		African				1	0		pathologist	Non Deep	1	36	35	Jan-dec2012	Jan-Jun2012	Apr-Jun2012	Positive	Lymph node	Non Deep	1	0	0	0	0	0	0	0
13-C-N013	36	male	Negative	Kamuzu Central Hospital	Medical	FNA	Abdomen	Abdomen	Wednesday	clinician	Blood with atypical lymphoid cells.	Suspicious malignancy		2 slides	blood with occasional atypical lymphoid cells which are scatterred individually. The significance of these atypical cells is unknown given their small number	New onset seizures associated fever now having subcutaneous nodules(?erythema nodusum) on whole trunk. Also doing pericardial effussion of 3cm currently on TB treatment from 04-01-2013. FBC done on 10-01-2013 shows 4.9 wcc, 0.5 hb, 222 platelat		African				1	1	Suspicious malignancy	non pathologist	Deep	1	7	6	Jan-dec2013	Jan-June2013	Jan-Mar2013	Negative	Abdomen	Deep	0	0	1	0	0	0	1	0
14-C-N858	72	female	Unknown	Kamuzu Central Hospital	Outpatient	FNA	Abdomen	Abdomen	Friday	clinician	Hepatocellular carcinoma.	Malignant	carcinoma	1 slide	Many discohesive and groups of pleomorphic epithelial cells with abundant bluis cytoplasm and vacuolated nuclei; consistent with hepatocellular carcinoma.	L Maxilla mass of about 5x5 cm, loosening of teeth, stool nad urine incontinence, lower limb parylises.		African				1	1	Malignant	non pathologist	Deep	1	5	1	Jan-June2014	Jan-June2014	Mar-June2014	Unknown	Abdomen	Deep	0	1	1	0	0	0	0	1
12-C-N167	52	female	Unknown	Kamuzu Central Hospital	Outpatient	FNA	Breast	Breast	Tuesday	clinician	Invasive breast carcinoma.	Malignant	carcinoma	3 Slides	Bloody aspirate but with many groups of malignant cells. Medium size cells with a little cytoplasm and eccentric hyperchromatic nuclei. Cells arranged individually, in ribbons and nests consistent with carcinoma.	Left side breast mass increasing in size for 8 months.		African				1	1	Malignant	pathologist	Deep	1	1	0	Jan-dec2012	Jul-dec2012	oct-Dec2012	Unknown	Breast	Deep	0	1	0	1	0	0	0	0
13-C-N796	27	female	Unknown	Kamuzu Central Hospital	Outpatient	FNA	Breast	Breast	Tuesday	pathologist	Benign breast lump. Fibroadenoma/adenoma.	Benign Lesion		2 slides	Moderately cellular aspirate. Discohesive and small clusters of cells represented by uniform oval nuclei with an open chromatin pattern and without notable nucleoli. Also a few spindle shaped cells. Appearances are those of a benign breast lump	Large right breast that is painful when on menses		African				1	1	Benign Lesion	pathologist	Deep	1	1	1	Jan-dec2013	Jul-Dec2013	Oct-Dec2013	Unknown	Breast	Deep	0	1	0	1	0	0	1	0
14-C-N808	60	male	Unknown	Kamuzu Central Hospital	Outpatient	FNA	Liver	Abdomen	Tuesday	pathologist	Hepatocellular carcinoma.	Malignant	carcinoma	9 slides	Blood with cellular sheets and nests of atypical epithelial cells; variation in cell size, nuclear size and shapes. Hyperchromatic nuclei. Consistent with hepatocellular carcinoma.	Vulval cancer, SCC confimed by histology done in January, 2013.		African				1	1	Malignant	pathologist	Deep	1	1	1	Jan-June2014	Jan-June2014	Mar-June2014	Unknown	Abdomen	Deep	0	1	1	0	0	0	0	1
14-C-N798	33	female	Positive	Kamuzu Central Hospital	Medical	FNA	Axilla	Lymph node	Thursday	clinician	Suggestive of reactive lymphadenitis. No Malignancy or granulomas seen	Benign Lesion		2 slides	Rather cellular lymph node aspirate showing a polymorphous population of lymphoid cells and few cluster of histiocytes and germinal center cells. No spindle cells seen. No binucleate cells resembling Reed-Sternberg cells . No other malignant ce	Rt inguinal mass + sacro coccygeal mass, nodular and firm to palpation respectively. Born with a defect like dark lesion on the sacral area that has extended into the mass.		African	Lymphoma - Hodgkin's			1	1	Benign Lesion	non pathologist	Non Deep	1	12	8	Jan-June2014	Jan-June2014	Mar-June2014	Positive	Lymph node	Non Deep	1	0	0	0	0	0	0	1
14-C-N1052	34	male	Negative	Kamuzu Central Hospital	Outpatient	FNA	Liver	Abdomen	Tuesday	pathologist	Hepatocellular carcinoma.	Malignant	carcinoma	2 slides	Bloody aspirate with some normal liver cells but also discohesive and nests of large and pleomorphic liver cells with abundant buish cytoplasm and vacuolated hyperchromatic nuclei consistent with hepatocellular carcinoma.	Liver mass, HBsAg positive. On anti Viral therapy for 3 months.		African				1	1	Malignant	pathologist	Deep	1	23	6	Jan-June2014	Jan-June2014		Negative	Abdomen	Deep	0	0	1	0	0	0	0	1
13-C-N356	31	female	Negative	Kamuzu Central Hospital	Outpatient	FNA	Breast	Breast	Tuesday	pathologist	Inadequate/non-representative biopsy. Fat tissue only.	Non diagnostic		2 slides	An inadequate and non-representative aspirate composed only of adipose tissue cells. No breast parenchymal cells seen.	Left breast mass for 3 months, non tender, no abnormal breast discharge it measures 1.5 x1.0 cm.		African				1	0		pathologist	Deep	1	1	1	Jan-dec2013	Jul-Dec2013	Jul-Sep2013	Negative	Breast	Deep	0	0	0	1	0	0	1	0
14-C-N649	58	male	Positive	Kamuzu Central Hospital	Medical	FNA	Lymph node	Lymph node	Tuesday	pathologist	Tuberculous lymphadenitis most likely despite negative ZN staining. Suggest biopsy for histological confirmation.	TB Infection		4 slides	Necrotic caseous like material highly suggestive of tuberculous adenitis. ZN is negative for AAFB.	Abdominal mass on the RUQ of about 5cm below coastal margin. Abdominal scan showed complex epigastric mass of about 11 x 11cm.		African				1	1	TB Infection	pathologist	Non Deep	1	2	2	Jan-June2014	Jan-June2014	Mar-June2014	Positive	Lymph node	Non Deep	1	0	0	0	0	0	0	1
13-C-N056	34	male	Positive	non-KCH	referral	FNA	Lymph node	Lymph node	Monday	clinician	Tuberculous lymphadenitis	TB Infection		1 slide	Several AAFB (at least 7) were identified in the ZN stained slide	Cervical lymphadenopathy, anaemia, small ascites for 1 month.		African				1	1	TB Infection	non pathologist	Non Deep	1	21	3	Jan-dec2013	Jan-June2013	Jan-Mar2013	Positive	Lymph node	Non Deep	1	0	0	0	0	0	1	0
14-C-N1073	20	male	Positive	Kamuzu Central Hospital	Outpatient	FNA	Breast	Breast	Tuesday	pathologist	Breast: benign tumour; adenoma/fibroadenoma. 2. Thigh: Benign tumour; most likely skin adnexal tumour.	Benign Lesion		3 slides	Breast aspirate shows cohesive sheets and nests of uniformepithelial cells with scanty cytoplasm and round to oval nuclei with nucleoli. Consistent with benign tumour; adenoma/fibroadenoma. Aspirate from the thigh shows sheets of uniform cells	40 yr Dx malignancy spindle cell tumour(sarcoma) Has spinal cord compression with loss of lower limb and incontinent, now has mass in the right breast.		African				1	1	Benign Lesion	pathologist	Deep	1	2	2	Jan-June2014	Jan-June2014		Positive	Breast	Deep	1	0	0	1	0	0	0	1
13-C-N1033	60	male	Negative	Kamuzu Central Hospital	surgery	FNA	Axilla	Lymph node	Tuesday	pathologist	Metastatic squamous cell carcinoma consitent with lung primary site.	Malignant	carcinoma	3 slides	Bloody aspirate with discohesive and groups of mixed small and large pleomorphic cells with hyperchromatic nuclei and abundant cytoplasm consistent with metastatic carcinoma.	? TB adenitis, Rt axilla LN causes swelling of Rt arm, osteolytic lesion of Rt humerus. H/o of wt loss and night sweats. TB vs malignancy		African	Benign lesion, NOS			1	1	Malignant	pathologist	Non Deep	1	1	1	Jan-dec2013	Jul-Dec2013	Oct-Dec2013	Negative	Lymph node	Non Deep	0	0	0	0	0	0	1	0
13-C-N193	29	female	Positive	Kamuzu Central Hospital	Medical	FNA	Neck	Lymph node	Thursday	clinician	Atypical cells suspicious of malignancy. Biopsy for histology recommended.	Suspicious malignancy		3 slides received	Mostly normal lymphoid cells population but with some larger atypical cells which have oval or iregularly shaped nuclei suspicious for malignancy but too few to be diagnostic. No evidence of tuberculosis in this material. An excisional biopsy i	29 yo female with HIV reactive on 5A, admitted with persistent fevers, night sweats despite muultiple antibiotics. Also with massive splenomegaly with malaria and thrombocytopenia and cervical lymphadenopathy . Please do lymph node biopsy to av		African				1	1	Suspicious malignancy	non pathologist	Non Deep	1	0	0	Jan-dec2013	Jan-June2013	apr-June2013	Positive	Lymph node	Non Deep	1	0	0	0	0	0	1	0
13-C-N771	48	female	Positive	Kamuzu Central Hospital	referral	FNA	Cervical lymphnode	Lymph node	Tuesday	pathologist	Not diagnostic sample.	Non diagnostic		2 slides	Poorly cellular spirate of a mixed lymphoid cell population. Not diagnostic.	Swelling on the Rt cervical region		African				1	0		pathologist	Non Deep	1	2	2	Jan-dec2013	Jul-Dec2013	Oct-Dec2013	Positive	Lymph node	Non Deep	1	0	0	0	0	0	1	0
14-C-N132	32	female	Positive	Kamuzu Central Hospital	Medical	FNA	Neck	Lymph node	Tuesday	pathologist	Diffuse large B cell lymphoma with liver metastases.	Malignant	Lymphoma	3 slides	Lymph node aspirate shows abundant large round hyperchromatic nuclei; most without any covering cytoplasm but with visible nucleoli. Appearances consistent with large cell lymphoma. The liver aspirate consists largely of necrotic tissue with on	On ART and with denal failure and now with haemptipsis. ? TB		African				1	1	Malignant	pathologist	Non Deep	1	1	1	Jan-June2014	Jan-June2014	Jan-Mar2014	Positive	Lymph node	Non Deep	1	0	0	0	0	0	0	1
13-C-N177	16	male	Negative	Kamuzu Central Hospital	Paeds	FNA	umbilical mass	Abdomen	Monday	clinician	Pleomorphic large cell malignant tumour; probably sarcomatous tumour. Recommend biopsy for histology.	Malignant	unclassified	2 slides	Bloody aspirate with scattered malignant cells; huge/giant tumour cells with variably shaped and irregular nuclei;one or two nucleoli and moderate faintly blue cytoplasm. Also groupings of smaller round to oval cells, obviously malignant. I hav	16 yr old boy with large Left side abdominal and peri-umbilical masses, also leftside pleural effusion for 1mo.		African	Carcinoma, NOS			1	1	Malignant	non pathologist	Deep	1	2	2	Jan-dec2013	Jan-June2013	apr-June2013	Negative	Abdomen	Deep	0	0	1	0	0	0	1	0
14-C-N120	48	female	Positive	non-KCH	referral	FNA	Lymph node	Lymph node	Wednesday	clinician	Not diagnostic of tumour or tuberculosis.	Non diagnostic		2 slides	One of the two slides is a bloody preparation too thick for cytological evaluation. The other slide is mostly blood with a few mixed lymphoid cells. No binucleate cells. No necrotic tissue.	History of productive cough, fever, night sweat, weight loss for 1 month, submandibular and axillary lymphadenopathy, hepatosplenomagally, currently on TB treatment.		African				1	0		non pathologist	Non Deep	1	5	3	Jan-June2014	Jan-June2014	Jan-Mar2014	Positive	Lymph node	Non Deep	1	0	0	0	0	0	0	1
13-C-N974	32	female	Positive	Kamuzu Central Hospital	referral	FNA	Cervical lymphnode	Lymph node	Tuesday	pathologist	Reactive lymph node aspirate.	Benign Lesion		2 slides.	Very cellular aspirate of mixed lymphoid cell population consistent with reactive lymphadenopathy. No malignancy.	Bilateral cervical lymphnodes >1 year. Pregressively getting enlarged.		African				1	1	Benign Lesion	pathologist	Non Deep	1	2	2	Jan-dec2013	Jul-Dec2013	Oct-Dec2013	Positive	Lymph node	Non Deep	1	0	0	0	0	0	1	0
12-C-N083	30	female	Negative	Kamuzu Central Hospital	Outpatient	FNA	Neck	Head & Neck	Wednesday	clinician	Blood only.	Non diagnostic		2 slides	A non representative aspirate bein composed entirely of blood	Painful anterior neck mass		African				1	0		non pathologist	Non Deep	1	5	5	Jan-dec2012	Jan-Jun2012	Apr-Jun2012	Negative	Head & Neck	Non Deep	0	0	0	0	1	0	0	0
12-C-N077	63	male	Unknown	Kamuzu Central Hospital	surgery	FNA	Femur	Extremities	Monday	clinician	Markedly atypical cells consistent with malignancy	Malignant	unclassified	3 slides	Done	Swelling on distal femur		African				1	1	Malignant	non pathologist	Non Deep	1	6	3	Jan-dec2012	Jan-Jun2012	Apr-Jun2012	Unknown	Chest or Back or Extremities	Non Deep	0	1	0	0	0	1	0	0
14-C-N648	35	male	Positive	Kamuzu Central Hospital	Medical	FNA	Liver	Abdomen	Tuesday	pathologist	Large B cell lymphoma.	Malignant	Lymphoma	2 slides	Cellular aspirate of discohesive large round cells with scanty cytoplasm and round nuclei showing frequent mitoses and cell necrosis. Appearances consistent with diffuse large B cell lymphoma.	Huge suprapubic mass of 8cm. Abdomical scan shows a mass 0f 10x9 cm. Bilateral hydronephrosis, a sample�. Withclear fluid.		African	Sarcoma NOS			1	1	Malignant	pathologist	Deep	1	1	1	Jan-June2014	Jan-June2014	Mar-June2014	Positive	Abdomen	Deep	1	0	1	0	0	0	0	1
14-C-N641	29	female	Unknown	Kamuzu Central Hospital	surgery	FNA	Abdomen	Abdomen	Tuesday	pathologist	Pus from an abscess.	Infectious		4 ml of fluid; thick yellow pus. X 3 slides.	Necrotic tissue debris and numerous polymorphs consistent with pus.	Huge abdominal mass covering almast the entire abdomen. Initial FNA bloody.		African				1	1	Infectious	pathologist	Deep	1	8	6	Jan-June2014	Jan-June2014	Mar-June2014	Unknown	Abdomen	Deep	0	1	1	0	0	0	0	1
13-C-N387	60	female	Unknown	Kamuzu Central Hospital	Outpatient	FNA	Lymph node	Lymph node	Tuesday	pathologist	Suggestive of tuberculosis. ZN staining results to follow.	TB Infection		4 slides	Rather thick smear of what appears to be necrotic (caseous) material highly suggestive of tuberculosis. ZN staining results to follow.	Right infra-auricular area mass progressing in size associated with constitual symptom.		African				1	1	TB Infection	pathologist	Non Deep	1	9	3	Jan-dec2013	Jul-Dec2013	Jul-Sep2013	Unknown	Lymph node	Non Deep	0	1	0	0	0	0	1	0
13-C-N391	23	female	Negative	Kamuzu Central Hospital	Outpatient	FNA	Breast	Breast	Tuesday	pathologist	Breast carcinoma	Malignant	carcinoma	3 slides	Bloody aspirate. Numerous small groups of epithelial cells with uniform hyperchromatic nuclei and visible nucleoli together with many foamy histiocytes. Appearnces highly indicative of small cell type breast carcinoma, most likely of lobular or	23yr old lady diagnosed/ ? Ca Rt breasy much bigger than th Lt mammogram would have been preferable. Hard axillary LNs Rt.		African	Hepatocellular			1	1	Malignant	pathologist	Deep	1	2	2	Jan-dec2013	Jul-Dec2013	Jul-Sep2013	Negative	Breast	Deep	0	0	0	1	0	0	1	0
13-C-N582	53	male	Negative	Kamuzu Central Hospital	Medical	FNA	Liver	Abdomen	Tuesday	pathologist	Hepatocellular carcinoma.	Malignant	carcinoma	4 slides received	Blood with shot ttabecuale and discohesive pleomorphic epithelial cells with abundant blue cytoplasm consistent with hepatocellular carcinoma. Normal liver cells also present.	Abdominal distension associated with abdominal pain with hepatomegaly. ??hepatocellular carcinoma.		African	Wilm's tumour			1	1	Malignant	pathologist	Deep	1	1	1	Jan-dec2013	Jul-Dec2013	Jul-Sep2013	Negative	Abdomen	Deep	0	0	1	0	0	0	1	0
14-C-N256	35	female	Unknown	Kamuzu Central Hospital	Outpatient	FNA	Breast	Breast	Tuesday	pathologist	Malignant cells consistent with invasive breast carcinoma.	Malignant	carcinoma	2 slides	Bloody aspirate with discohesive and groups of epithelial cells showing hyperchromatic nuclei which vary in size and many have obvious nucleoli. Cells vary in size too. Appearances of malignant cells consistent with breast carcinoma.	congenital abdominal and chest wall mass. Role out malignancy.		African				1	1	Malignant	pathologist	Deep	1	2	2	Jan-June2014	Jan-June2014	Jan-Mar2014	Unknown	Breast	Deep	0	1	0	1	0	0	0	1
13-C-N033	40	female	Unknown	Kamuzu Central Hospital	Medical	FNA	CERVICAL LYMPH NODE	Lymph node	Wednesday	clinician	Mixed lymphoid cell population consistent with reactive lymph node.	Benign Lesion		2 slides	Moderately cellular aspirate but poorly stained. Mixed lymphoid cell population. No binucleate or giant cells. No ZN stained slides available.	Cervical LN- MULTIPLE matted, tender ? Reccurent TB.		African				1	1	Benign Lesion	non pathologist	Non Deep	1	1	0	Jan-dec2013	Jan-June2013	Jan-Mar2013	Unknown	Lymph node	Non Deep	0	1	0	0	0	0	1	0
13-C-N359	43	female	Unknown	non-KCH	Medical	FNA	Breast	Breast	Tuesday	pathologist	Invasive breast carcinoma with lymph node metastases.	Malignant	carcinoma	2 slides	Aspirate of large pleomorphic and hyperchromatic nuclei as singly or in small groups (nests) typical of carcinoma. Similar cells present in lymph node aspirate.	Breast swollen and red for 7 months. Red waterly fluid draining from the wound. ? TB or CA of the breast.		African				1	1	Malignant	pathologist	Deep	1	1	1	Jan-dec2013	Jul-Dec2013	Jul-Sep2013	Unknown	Breast	Deep	0	1	0	1	0	0	1	0
14-C-N640	46	male	Unknown	non-KCH	surgery	FNA	Thyroid gland	Head & Neck	Tuesday	pathologist	No malignant cells. Please note that commonest malignancy in iodine deficiency endemic areas is follicular carcinoma. This is diagnosed by demonstration of capsular or vascular invasion which is not possible by cytology!	Benign Lesion		4 slides	Granular debris,some histiocytes with foamy cytoplasm and occasional normal epithelial cells. No malignant cells.	Bladder mass, non rescetable.		African	Lymphoma - Burkitt's			1	1	Benign Lesion	pathologist	Non Deep	1	8	6	Jan-June2014	Jan-June2014	Mar-June2014	Unknown	Head & Neck	Non Deep	0	1	0	0	1	0	0	1
14-C-N981	30	male	Unknown	Kamuzu Central Hospital	Medical	FNA	Axillary node	Lymph node	Friday	clinician	Hemmorhagic smear. Advise repeat FNAB or biopsy if indicated clinically.	Non diagnostic		3 slides	Smear shows only blood. No other cellularity seen.	53 yr old man, query hepatocellular Ca, h/o abdominal mass greater 4 wks, liver meta, U/S shows heterogenous liver, clinically Elog 1, stable.		African				1	0		non pathologist	Non Deep	1	7	3	Jan-June2014	Jan-June2014		Unknown	Lymph node	Non Deep	0	1	0	0	0	0	0	1
14-C-N650	19	female	Unknown	Kamuzu Central Hospital	Outpatient	FNA	Breast	Breast	Tuesday	pathologist	Left breast: Benign tumour consistent with adenoma/fibroadenoma. Right breast: insufficient cellular material. No malignant cells.	Benign Lesion		3 slides	Aspirate from left breast shows small groups of discohesive uniform cells and nests of similar unifoerm epithelial cells with regular round to oval nuclei and open chromatin pttern. Appearances consistent with benign lesion. Aspirate from right	Weight loss, abdominal mass for more than 2 months, also 1 month history of haematemesis and melena. HIV rective, epigastric mass USS: mass which is irregular in shape and hypercholic with no notable lateral border impression HCC, hepatoma, gas		African	Lymphoma NOS			1	1	Benign Lesion	pathologist	Deep	1	1	1	Jan-June2014	Jan-June2014	Mar-June2014	Unknown	Breast	Deep	0	1	0	1	0	0	0	1
13-C-N1034	41	female	Positive	non-KCH	referral	FNA	Cervical lymphnode	Lymph node	Tuesday	pathologist	Caseous material typical of tuberculosis.	TB Infection		5 slides	Caseous necrotic material with nuclear chromatin fragments and occasional lymphocytes typical of tuberculosis.	Patient on HAART and PTB treatment for 2mo with unilateral cervical tender lymphadenopathy and Rt axillary LNs.		African		881035162		1	1	TB Infection	pathologist	Non Deep	1	1	1	Jan-dec2013	Jul-Dec2013	Oct-Dec2013	Positive	Lymph node	Non Deep	1	0	0	0	0	0	1	0
14-C-N025	23	male	Negative	Kamuzu Central Hospital	Outpatient	FNA	Axilla	Lymph node	Friday	clinician	Diffuse large B cell lymphoma. No evidence of Hodgkin's disease.	Malignant	Lymphoma	3 slide received.	Cellular aspirate of uniform large lymphoid cells. No binucleated cells resembling Reed-Sternberg cells. No eosinophils. No necrotic tissue. Appearances of a diffuse large cell lymphoma.	History of axillary mass and productive cough. Was assessed for PTB for 2 month, came� started ART. Axillary mass worse. Large mass in roght axilla CxR-�nodes.		African				1	1	Malignant	non pathologist	Non Deep	1	1	1	Jan-June2014	Jan-June2014	Jan-Mar2014	Negative	Lymph node	Non Deep	0	0	0	0	0	0	0	1
13-C-N769	29	female	Unknown	Kamuzu Central Hospital	Outpatient	FNA	Breast	Breast	Tuesday	pathologist	Non diagnostic specimen.	Non diagnostic		3 slides	Most of the material on the slides consist of the lubricant jelly. Only an occasional lymphocytes.	Pain left outer breast, left axillary mass on U/S		African				1	0		pathologist	Deep	1	2	2	Jan-dec2013	Jul-Dec2013	Oct-Dec2013	Unknown	Breast	Deep	0	1	0	1	0	0	1	0
13-C-N236	61	female	Negative	Kamuzu Central Hospital	Outpatient	FNA	Breast	Breast	Tuesday	pathologist	Invasive breast carcinoma with lymph node metastases.	Malignant	carcinoma	5 slides	Blood with many aspirated discohesive, trabeculae and nests of cells with abundant cytoplasm and pleomorphic round to oval nuclei with prominent nucleoli; both in the breast and lymph node aspirates. Appearances are those of invasive breast car	61 years old lady diagnised of left breast cancer locally advanced T4N1MX - For FNA breast mass and axillary lymph nodes.		African	Lymphoma - Burkitt's			1	1	Malignant	pathologist	Deep	1	1	1	Jan-dec2013	Jan-June2013	apr-June2013	Negative	Breast	Deep	0	0	0	1	0	0	1	0
14-C-N860	34	male	Negative	Kamuzu Central Hospital	Medical	FNA	Cervical lymphnode	Lymph node	Tuesday	pathologist	Hodgkin's disease (lymphoma). Biopsy for histological typing/classification recommended	Malignant	Lymphoma	2 slides = inguinal right side other 3 = cervical right side.	Both the inguinal and cervical aspirates show similar features. Cellular aspirate of a mixed lymphoid cell population that includes large mononuclear cells, some with mitoses, eosinophils and several large binucleate cells typical of Reed- Ster	Eldery lady , history of upper abdominal mass >3/52, clinically in poor general condition- ? Hepatoma or liver �		African	Hepatocellular carcinoma			1	1	Malignant	pathologist	Non Deep	1	1	1	Jan-June2014	Jan-June2014	Mar-June2014	Negative	Lymph node	Non Deep	0	0	0	0	0	0	0	1
14-C-N257	24	female	Unknown	Kamuzu Central Hospital	Outpatient	FNA	Breast	Breast	Tuesday	pathologist	Benign lesion consistent with adenoma/fibroadenoma.	Benign Lesion		2 slides	Groups of fairly uniform epithelial cells with regular round to oval nuclei and open chromatin pattern; consistent with benign lesion; adenoma/fibroadenoma.	Cervical/ axillary lymphadenopathy. Chronic cough for 1 year.		African	Specific infection			1	1	Benign Lesion	pathologist	Deep	1	2	2	Jan-June2014	Jan-June2014	Jan-Mar2014	Unknown	Breast	Deep	0	1	0	1	0	0	0	1
13-C-N159	33	female	Unknown	Kamuzu Central Hospital	Outpatient	FNA	Clavicle	Lymph node	Tuesday	pathologist	Non -diagnostic biopsy; blood only.	Non diagnostic		5 slides	Unsatisfactory specimen; entirely blood. Negative for AAFB.	Swelling right supraclavicular area, pain right side of the neck.		African				1	0		pathologist	Non Deep	1	1	1	Jan-dec2013	Jan-June2013	apr-June2013	Unknown	Lymph node	Non Deep	0	1	0	0	0	0	1	0
14-C-N103	58	male	Unknown	Kamuzu Central Hospital	Outpatient	FNA	Back	Chest & Back	Tuesday	pathologist	No malignant cells. Possible lipoma.	Benign Lesion		6 slides	Three of the slides show blood only. The other three have scanty fat cells which do not show atypia. It is not possible to state if these are normal subcutaneous fat cells or they represent the tumour. No malignant cells.	Fungating vulva mass since January 2014, both left and right labia, mostly right treated for STI several times no improvement. Mass tender difficult to � Query Ca vulva biopsy and FNA right inguinal LN		African				1	1	Benign Lesion	pathologist	Chest & Back	1	6	6	Jan-June2014	Jan-June2014	Jan-Mar2014	Unknown	Chest or Back or Extremities	Non Deep	0	1	0	0	0	1	0	1
13-C-N312	43	male	Positive	Kamuzu Central Hospital	Outpatient	FNA	Lymph node	Lymph node	Tuesday	pathologist	Reactive lymph node. No malignant cells.	Benign Lesion		3 slides	Cellular aspirate of a mixed lymphoid cell population, including some large lymphocytes and histiocytes as from a germinal centre. No necrotic tissue material. No binucleate or multinucleated giant cells. Appearances of reactive lymphadenopathy	Seropositive on ART with diffuse adenopathy and hepatosplenomegaly. Also on TB treatment.		African				1	1	Benign Lesion	pathologist	Non Deep	1	3	3	Jan-dec2013	Jan-June2013	apr-June2013	Positive	Lymph node	Non Deep	1	0	0	0	0	0	1	0
14-C-N080	75	female	Unknown	Kamuzu Central Hospital	Outpatient	FNA	Breast	Breast	Friday	clinician	Malignant cells present consistent with breast carcinoma.	Malignant	carcinoma	2 slides	Mostly blood. One slide has three nests of epithelial cells with large nuclei which vary in size and have prominent nucleoli. Consistent with carcinoma.	Left breast mass.		African	Hepatocellular carcinoma			1	1	Malignant	non pathologist	Deep	1	8	2	Jan-June2014	Jan-June2014	Jan-Mar2014	Unknown	Breast	Deep	0	1	0	1	0	0	0	1
13-C-N018	36	male	Negative	Kamuzu Central Hospital	Medical	FNA	Liver	Abdomen	Tuesday	clinician	Hepatocellular carcinoma (hepatoma).	Malignant	carcinoma	3 slides	Blood with many clusters of pleomorphic epithelial cells with abundant blue cytoplasm and prominent nucleoli. Some tumour cells have cytoplasmic vacuoles. Occasional giant cells. Appearances are those of hepatocellular carcinoma.	39 years HIV negative, chronic hepatitis B. Multifocal liver masses, suspected hepatocellular carcinoma		African				1	1	Malignant	pathologist	Deep	1	0	0	Jan-dec2013	Jan-June2013	Jan-Mar2013	Negative	Abdomen	Deep	0	0	1	0	0	0	1	0
14-C-N573	52	female	Unknown	Kamuzu Central Hospital	Outpatient	FNA	Supra-clavicle	Lymph node	Tuesday	pathologist	Metastatic carcinoma of breast.	Malignant	carcinoma	7 slides	Bloody aspirate with islands of nests of metastatic carcinoma consistent with breast carcinoma.	Presented with X 2/52 h/o of multiple swellings in the neck, admits to night sweats and significant weight loss, abdominal USS also shows multiple LNs.		African	Carcinoma, NOS			1	1	Malignant	pathologist	Non Deep	1	0	0	Jan-June2014	Jan-June2014	Mar-June2014	Unknown	Lymph node	Non Deep	0	1	0	0	0	0	0	1
13-C-N940	28	female	Positive	Kamuzu Central Hospital	Outpatient	FNA	Parotid tissue	Head & Neck	Wednesday	clinician	Benign cystic lesion; probably lymphoepithelial lesion.	Benign Lesion		3 slides	Slightly blood stained aspirate with a few benign epithelial cells, some lymphocytes and many foamy histiocytes and granular debris. Appearances consistent with aspirate for a benign cystic lesion; most likely a lymphoepithelial lesion.	Facial mass over Left parotid for 4 months		African		999282523		1	1	Benign Lesion	non pathologist	Non Deep	1	1	1	Jan-dec2013	Jul-Dec2013	Oct-Dec2013	Positive	Head & Neck	Non Deep	1	0	0	0	1	0	1	0
13-C-N468	51	female	Negative	Kamuzu Central Hospital	Outpatient	FNA	parotid mass	Head & Neck	Tuesday	pathologist	Benign tumour; most likely pleomorphic adenoma of salivary gland origin.	Benign Lesion		1 slide	Mostly blood. Large foamy histiocytes with granular cytoplasm and small balls of uniform small epithelial cells and occasional larger one consistent with a benign epithelial lesion.	Right parotid mass for many years		African				1	1	Benign Lesion	pathologist	Non Deep	1	1	1	Jan-dec2013	Jul-Dec2013	Jul-Sep2013	Negative	Head & Neck	Non Deep	0	0	0	0	1	0	1	0
13-C-N355	20	female	Negative	Kamuzu Central Hospital	Outpatient	FNA	Breast	Breast	Tuesday	pathologist	Benign breast lump; adenoma or fibroadenoma.	Benign Lesion		2 slides	Moderately cellular aspirate of discohesive cells, sheets and trabeculae of uniform small cells with round to oval nuclei without obvious nucleoli. Appearances are those of a benign breast lump; either adenoma or fibroadenoma.	Left breast mass for 2 years. Non tender but progressive. Small mobile hard lump.		African				1	1	Benign Lesion	pathologist	Deep	1	29	29	Jan-dec2013	Jul-Dec2013	Jul-Sep2013	Negative	Breast	Deep	0	0	0	1	0	0	1	0
13-C-N245	37	male	Negative	Kamuzu Central Hospital	Medical	FNA	Liver	Abdomen	Wednesday	clinician	Malignant cells consistent with hepatocellular carcinoma.	Malignant	carcinoma	1 slide	Mostly blood but with two groups of malignant cells showing variable nuclear sizes and shapes; mostly without covering cytoplasm except for a few cells which have some blue staining cytoplasm. Nuclei show vacuolation. No intracytoplasmic bile s	Abdominal mass for 6 months; vomitting and for 3 months; jaundice for 6 weeks.		African	Breast- Invasive ductal carcinoma			1	1	Malignant	non pathologist	Deep	1	0	0	Jan-dec2013	Jan-June2013	apr-June2013	Negative	Abdomen	Deep	0	0	1	0	0	0	1	0
13-C-N555		male	Positive	Kamuzu Central Hospital	Outpatient	FNA	Axilla	Lymph node	Tuesday	pathologist	Non-diagnostic aspirate. Inadequate cellular material.	Non diagnostic		2 slides received	Scanty, predominantly granular material. Few lymphoid cells only. Non-diagnostic aspirate.	Abdominal distension for 2 weeks. �suggestive of lymphoma		African	Lymphoma - Burkitt's			1	0		pathologist	Non Deep	1	7	7	Jan-dec2013	Jul-Dec2013	Jul-Sep2013	Positive	Lymph node	Non Deep	1	0	0	0	0	0	1	0
14-C-N1006	60	female	Negative	Kamuzu Central Hospital	Outpatient	FNA	Breast	Breast	Tuesday	pathologist	Malignant cells Consistent with invasive breast Carcinoma	Malignant	carcinoma	3 slides	Smears showed sheets of pleomorphic malignant cells with large hyperchromatic nuclei and prominent nucleoli in an background of blood	44 yr old lady, history of weakness and palpatation for more than 20 yrs, clinically in good general condition, bilateral neck mass, query goitre / malignant lesion.		African				1	1	Malignant	pathologist	Deep	1	3	3	Jan-June2014	Jan-June2014		Negative	Breast	Deep	0	0	0	1	0	0	0	1
14-C-N1004	35	male	Negative	Kamuzu Central Hospital	Outpatient	FNA	Liver	Abdomen	Tuesday	pathologist	Malignant cells consistent with Hepatocellular Carcinoma	Malignant	carcinoma	4 slides	Smear shows large sheets of malignant cells in diffuse sheets and cords with large hyperchromatic nuclei and prominent nucleoli in an background of RBCs.	67 yr old, HIV non reactive, 1 yr history of left cervical mass - ulcerating, fungating measuring about 15 cmx 11 cm, no obstructive symptoms, no B symptoms.		African				1	1	Malignant	pathologist	Deep	1	3	3	Jan-June2014	Jan-June2014		Negative	Abdomen	Deep	0	0	1	0	0	0	0	1
14-C-N151	43	female	Negative	Kamuzu Central Hospital	Outpatient	FNA	Breast	Breast	Wednesday	clinician	Invasive breast carcinoma.	Malignant	carcinoma	3 slides	Numerous sheets, nests/balls and discohesive large pleomorphic epithelial cells typical of invasive breast carcinoma.	Huge breast lump which was excised before and biopsy said had carcinoma. No comment on the margins, mass recurred.		African				1	1	Malignant	non pathologist	Deep	1	0	0	Jan-June2014	Jan-June2014	Jan-Mar2014	Negative	Breast	Deep	0	0	0	1	0	0	0	1
14-C-N478	32	male	Positive	non-KCH	referral	FNA	Cervical lymphnode	Lymph node	Tuesday	pathologist	Tuberculous lymphadenitis; AAFB positive.	TB Infection		4 slides	Necrotic, caseous material typical of tuberculous adenitis. ZN stain is positive for AAFB confirming tuberculosis.	Huge abdominal mass almost covering the entire abdomen. First FNA came out blood. Abd USS there is a mass measuring 13x12.5cm. CT scan mass on RUQ appears to viginate from the rt kidney. 2 months and 2 weeks.		African				1	1	TB Infection	pathologist	Non Deep	1	1	1	Jan-June2014	Jan-June2014	Jan-Mar2014	Positive	Lymph node	Non Deep	1	0	0	0	0	0	0	1
14-C-N376	23	female	Negative	Kamuzu Central Hospital	Outpatient	FNA	Breast	Breast	Tuesday	pathologist	Benign mass; adenoma/fibroadenoma.	Benign Lesion		4 slides	Few cohesive groups of uniform epithelial cells with round to oval nuclei of uniform size consistent with benign lesion.	Right breast mass x8/12 ? Malignancy		African				1	1	Benign Lesion	pathologist	Deep	1	3	2	Jan-June2014	Jan-June2014	Jan-Mar2014	Negative	Breast	Deep	0	0	0	1	0	0	0	1
12-C-N184	40	female	Negative	Kamuzu Central Hospital	Outpatient	FNA	Breast	Breast	Wednesday	clinician	No evidence of malignancy. Adenoma or Fibroadenoma.	Benign Lesion		2 slides	One slide consists entirelyof aspirated blood. The other slide has cellular strips of uniform epithelial cells with round to oval nuclei showing no size variation or hyperchromatism. Appearances are those of a benign lesion and would be consist	Breast mass lower med. Quadrant. Fibroadenoma?		African				1	1	Benign Lesion	non pathologist	Deep	1	9	4	Jan-dec2012	Jul-dec2012	oct-Dec2012	Negative	Breast	Deep	0	0	0	1	0	0	0	0
14-C-N915	30	male	Negative	Kamuzu Central Hospital	Outpatient	FNA	Abdomen	Abdomen	Tuesday	pathologist	Hepatocellular carcinoma.	Malignant		4 slides	Cellular aspirate with sheets of pleomorphic epithelial cells with abundant cytoplasm and vacuolated hyperchromatic nuclei consistent with hepatocellular carcinoma.	71 yr old lady. H/O abdominal swelling > 1/12, clinically Ecog 2, has abdominal mass, query hepatocellular Ca.		African				1	1	Malignant	pathologist	Deep	1	2	2	Jan-June2014	Jan-June2014	Mar-June2014	Negative	Abdomen	Deep	0	0	1	0	0	0	0	1
14-C-N078	23	female	Unknown	Kamuzu Central Hospital	Outpatient	FNA	Breast	Breast	Tuesday	pathologist	No malignant cells.	Benign Lesion		2 slides	Thick blood preparation with sheets of uniform size epithelial cells with uniform round to oval nuclei lucking pleomorphism or prominent nucleoli. Also some very large histicytes with clear cytoplasm. No malignant cells.	Right breast mass with cystic findings. Slight pain on palpation.		African	Sarcoma NOS			1	1	Benign Lesion	pathologist	Deep	1	8	2	Jan-June2014	Jan-June2014	Jan-Mar2014	Unknown	Breast	Deep	0	1	0	1	0	0	0	1
14-C-N077	61	female	Negative	Kamuzu Central Hospital	Outpatient	FNA	Breast	Breast	Tuesday	pathologist	Cyst contents. No malignant cells.	Benign Lesion		10ml of fluid. X 3slides	Blood stained fluid with granular debris and a few lymphocytes and some histiocytes with foamy cytoplasm. No malignant cells.	36 years old lady HIV reactive, history of mass on the right breast, clinically excellent general condition, stable. Has right axillary node.		African				1	1	Benign Lesion	pathologist	Deep	1	8	2	Jan-June2014	Jan-June2014	Jan-Mar2014	Negative	Breast	Deep	0	0	0	1	0	0	0	1
14-C-N411	25	male	Unknown	Kamuzu Central Hospital	surgery	FNA	Head	Head & Neck	Monday	clinician	No malignant cells.	Benign Lesion		Received 5ml of fluid. X3 slides.	Bloody aspirate with scattered large pigment laden histiocytes. No malignant cells.	Recurrent hypoglycemia.		African				1	1	Benign Lesion	non pathologist	Non Deep	1	4	3	Jan-June2014	Jan-June2014	Jan-Mar2014	Unknown	Head & Neck	Non Deep	0	1	0	0	1	0	0	1
13-C-N121	51	male	Positive	non-KCH	referral	FNA	Neck	Lymph node	Tuesday	pathologist	Tuberculous lymphadenitis with abscess formation.	TB Infection		1 slide and 3ml of pus received	Pus with numerous AAFB in ZN stained slide; confirming tuberculous lymphadenitis with abscess formation; as described in Health passbook.	Weight loss much than 10% over 2 months. Fevers		African				1	1	TB Infection	pathologist	Non Deep	1	1	1	Jan-dec2013	Jan-June2013	Jan-Mar2013	Positive	Lymph node	Non Deep	1	0	0	0	0	0	1	0
14-C-N261	28	female	Positive	Kamuzu Central Hospital	Medical	FNA	Axilla	Lymph node	Tuesday	pathologist	Suspicious for Kaposi sarcoma. Biopsy for histology recommended.	Malignant	Sarcoma	5 slides	Bloody aspirate with some discohesive and small groups of small spindle shaped and hyperchromatic nuclei. Appearances suspicious for Kaposi sarcoma. Biopsy for histological confirmation is recommended.	34 years old man swelling on the left thyroid robe for 4 months, history of excessive sweats, weakness, heart palpitition. CT scan neck -adenoma of left thyroid grand. Clinically in good general condition, stable.		African				1	1	Malignant	pathologist	Non Deep	1	2	2	Jan-June2014	Jan-June2014	Jan-Mar2014	Positive	Lymph node	Non Deep	1	0	0	0	0	0	0	1
13-C-N162	66	female	Negative	Kamuzu Central Hospital	Outpatient	FNA	Breast	Breast	Tuesday	pathologist	Invasive breast carcinoma.	Malignant	carcinoma	2 slides received.	Moderately cellular aspirate showing discohesive and groups of malignant epithelia cells in trabeculae and nests consistent with invasive carcinoma.	Left breast mass and axillary lymph node.		African	Wilm's tumour			1	1	Malignant	pathologist	Deep	1	2	0	Jan-dec2013	Jan-June2013	apr-June2013	Negative	Breast	Deep	0	0	0	1	0	0	1	0
13-C-N049	40	male	Positive	non-KCH	referral	FNA	Lymph node	Lymph node	Tuesday	pathologist	Aspirate from reactive lymph node.	Benign Lesion		3 slides	Moderately cellular aspirate showing predominantly large round lymphoid cells but mixed with smaller ones. Appearances are consisten with aspirate fro a reactive lymph node as in PGL of HIV disease. No lymphoma.	HIV positive not yet on ART with generalised lymphadenopathy- axilla, inguinal, ocipital.		African				1	1	Benign Lesion	pathologist	Non Deep	1	3	3	Jan-dec2013	Jan-June2013	Jan-Mar2013	Positive	Lymph node	Non Deep	1	0	0	0	0	0	1	0
14-C-N060	81	male	Unknown	Kamuzu Central Hospital	Outpatient	FNA	Abdomen	Abdomen	Thursday	clinician	Malignant cells of hepatocellular carcinoma.	Malignant	carcinoma	2 slides	Large numbers of discohesive bare nuclei of variable sizes together with nests of similar undifferentiated cells and others with blue cytoplasm and vacuolated nuclei. Appearances of hepatocellular carcinoma.	Huge abdominal mass covering almost the entire abdomen.		African	Malignant lesion,NOS			1	1	Malignant	non pathologist	Deep	1	3	2	Jan-June2014	Jan-June2014	Jan-Mar2014	Unknown	Abdomen	Deep	0	1	1	0	0	0	0	1
13-C-N340	60	female	Unknown	Kamuzu Central Hospital	Outpatient	FNA	Breast	Breast	Tuesday	pathologist	Blood only. Non-representative biopsy.	Benign Lesion		6 slides	Regretably all slides show thick blood smear. No breast parenchymal cells.	Left breast mass for 16yrs, associated with weight loss for the past 6mo. Peau de orang on clinical exam but no masses felt and no axillary lymphadenopathy. Provisional dx breast ca		African				1	1	Benign Lesion	pathologist	Deep	1	7	4	Jan-dec2013	Jan-June2013	apr-June2013	Unknown	Breast	Deep	0	1	0	1	0	0	1	0
14-C-N880	18	female	Unknown	Kamuzu Central Hospital	surgery	FNA	Breast	Breast	Monday	clinician	Consistent with adenoma/fibroadenoma. No malignant cells.	Benign Lesion		1 slide.	Rather thick preparation showing sheets and nests of uniform epithelial cells with round to oval nuclei, open chromatin pattern and lacking nucleoli consistent with benign breast lestion.	On HAART since Dec 2013, now with peneralised LNs + edema in both feet and abdomen + KS like lesions		African				1	1	Benign Lesion	non pathologist	Deep	1	9	1	Jan-June2014	Jan-June2014	Mar-June2014	Unknown	Breast	Deep	0	1	0	1	0	0	0	1
13-C-N795	38	female	Positive	Kamuzu Central Hospital	Outpatient	FNA	Orbit	Head & Neck	Tuesday	pathologist	Malignant cells consistent with squamous cell carcinoma.	Malignant	carcinoma	2 slides received	Blood with clusteres of malignant epithelial cells which show variation in shapes and sizes. Also sheets of tumour cells typical of squamous cell carcinoma.	38 years old lady with tumour at left orbit. ?SCC of left orbit. Histology results missing		African				1	1	Malignant	pathologist	Non Deep	1	1	1	Jan-dec2013	Jul-Dec2013	Oct-Dec2013	Positive	Head & Neck	Non Deep	1	0	0	0	1	0	1	0
14-C-N892	71	female	Unknown	Kamuzu Central Hospital	Outpatient	FNA	Abdomen	Abdomen	Tuesday	pathologist	Undifferentiated malignant tumour consistent with poorly differentiated hepatocellular carcinoma.	Malignant	carcinoma	4 slides	Undifferentiated malignant tumour showing numerous discohesive pleomorphic round and oval, bare hyperchromatic nuclei with prominent nucleoli. Appearances would be consistent with poorly differentiated hepatocellular carcinoma.	Cervical, inguinal LN + 2 years.		African	Lymphoma - Hodgkin's			1	1	Malignant	pathologist	Deep	1	1	1	Jan-June2014	Jan-June2014	Mar-June2014	Unknown	Abdomen	Deep	0	1	1	0	0	0	0	1
14-C-N390	20	male	Unknown	Kamuzu Central Hospital	Outpatient	FNA	Scalp	Head & Neck	Friday	clinician	No cell seen.	Non diagnostic		Received 3 ml of fluid. X2 slides.	No cells on slide.	Abd. Mass on Rt side of abdomen. USS report ill defined heterogenous mass seen on the RUQ suggestive of kidney mass. Aspirated fluid on FNA ?urine.		African	Hepatocellular carcinoma			1	0		non pathologist	Non Deep	1	13	7	Jan-June2014	Jan-June2014	Jan-Mar2014	Unknown	Head & Neck	Non Deep	0	1	0	0	1	0	0	1
12-C-N206	19	male	Negative	Kamuzu Central Hospital	Medical	FNA	Lymph node	Lymph node	Thursday	clinician	Mixed lymphoid cell population; not diagnostic of malignancy.	Benign Lesion		3 slides	Blood and a moderately cellular aspirate of polymorphous lymphoid cells including large mononuclear cells. No binucleate cells. No cells resembling Reed- sternberg cells. Not diagnostic of malignancy.	Four months history of sumandibular lymphadepathy and associated with weight loss.		African				1	1	Benign Lesion	non pathologist	Non Deep	1	19	18	Jan-dec2012	Jul-dec2012	oct-Dec2012	Negative	Lymph node	Non Deep	0	0	0	0	0	0	0	0
14-C-N408	30	male	Negative	Kamuzu Central Hospital	Medical	FNA	Liver	Abdomen	Tuesday	pathologist	Normal liver cells present.	Benign Lesion		2 slides	A little blood and a few normal liver cells. No evidence of hepatocellular carcinoma.	Multiple submandibular lymphdenopathy for 4 months now biggest one about 2x2cm, no any other associated adenopathy.		African				1	1	Benign Lesion	pathologist	Deep	1	2	2	Jan-June2014	Jan-June2014	Jan-Mar2014	Negative	Abdomen	Deep	0	0	1	0	0	0	0	1
14-C-N838	56	female	Unknown	Kamuzu Central Hospital	Outpatient	FNA	Breast	Breast	Tuesday	pathologist	Malignant cells consistent with breast carcinoma.	Malignant	carcinoma	2 slides	Many discohesive and groups of pleomorphic epithelial cells with prominent nucleoli together with acute and chronic inflammatory cells.	Known patient of KS who had previously been on �..2013, PTB 2013. presented with �now improved.		African	Squamous cell carcinoma			1	1	Malignant	pathologist	Deep	1	2	1	Jan-June2014	Jan-June2014	Mar-June2014	Unknown	Breast	Deep	0	1	0	1	0	0	0	1
14-C-N166		male	Unknown	Kamuzu Central Hospital	Outpatient	FNA	Submandibular	Head & Neck	Tuesday	pathologist	Benign lesion; pleomorphic adenoma most likely. PS: Please ensure adequate clinical data by including patient's age, sex and HIV status as provided an the lab request form!	Benign Lesion		2 slides received.	Mostly blood. Few sheets of uniform small epithelial cells with regular nuclei lacking prominent nucleoli. Consistent with benign lesion.	Swelling and displacement of left eye, left maxilla swelling and blocked nostril		African	Carcinoma, NOS			1	1	Benign Lesion	pathologist	Non Deep	1	10	4	Jan-June2014	Jan-June2014	Jan-Mar2014	Unknown	Head & Neck	Non Deep	0	1	0	0	1	0	0	1
13-C-N568	50	male	Negative	Kamuzu Central Hospital	Outpatient	FNA	Clavicle	Lymph node	Friday	clinician	High grade non -Hodgkin's lymphoma of large cells.	Malignant	Lymphoma	6 slides received	Numerous discohesive large round cells with bare nuclei and prominent nucleoli. Some clustering of cells also present. Malignant tumour consistent with large cell lymphoma. Biopsy for confirmation recommended.	Right supraclavicular adenopathyfor a month		African				1	1	Malignant	non pathologist	Non Deep	1	3	3	Jan-dec2013	Jul-Dec2013	Jul-Sep2013	Negative	Lymph node	Non Deep	0	0	0	0	0	0	1	0
13-C-N147	40	female	Positive	non-KCH	referral	FNA	Axilla	Lymph node	Tuesday	clinician	Mixed lymphoid cell aspirate; mostlikely from a chronic abscess. Tuberculosis not excluded.	Infectious		Received 6 slides and 2 ml of fluid; X8	Cellular aspirate of mostly small mature lymphocytes, mixed with foamy histiocytes as from an abscess. ZN stained slides neagtive for AAFB.	Swelling in axilla for three weeks. On ART. Yellowish thin but mucoid fluid obtained on aspiration of axillary mass.		African				1	1	Infectious	pathologist	Non Deep	1	3	3	Jan-dec2013	Jan-June2013	apr-June2013	Positive	Lymph node	Non Deep	1	0	0	0	0	0	1	0
14-C-N157	17	male	Negative	Kamuzu Central Hospital	Paeds	FNA	Abdomen	Abdomen	Thursday	clinician	Hepatocellular carcinoma.	Malignant	carcinoma	4 slides received.	Blood with large sheets of uniform epithelial cells with round to oval nuclei lacking prominent nucleoli. Also small groups and discohesive large and pleomorphic cells with abundant blue cytoplasm and vacuolated oval to round, hyperchromatic nu	Submandibular swelling		African	Lymphoma NOS			1	1	Malignant	non pathologist	Deep	1	6	5	Jan-June2014	Jan-June2014	Jan-Mar2014	Negative	Abdomen	Deep	0	0	1	0	0	0	0	1
13-C-N920	27	male	Positive	Kamuzu Central Hospital	Outpatient	FNA	Cervical lymphnode	Lymph node	Tuesday	pathologist	Consistent with Kaposi sarcoma. Confirmation by histology recommended.	Malignant	Sarcoma	2 slides received.	Blood with many discohesive small spindle shaped hyperchromatic nuclei and a few cell with elongated cytoplasmic processes and similar nuclei. Appearances highly suggestiveof malignant spindle cell tumour and would be consistent with Kaposi sa	Enlarged cervical lymph node on the left side. >1 year, has raised hyperpigmented lesion in the tonsillar fossa.		African	Lymphoma NOS			1	1	Malignant	pathologist	Non Deep	1	1	1	Jan-dec2013	Jul-Dec2013	Oct-Dec2013	Positive	Lymph node	Non Deep	1	0	0	0	0	0	1	0
14-C-N306	56	male	Positive	Kamuzu Central Hospital	Outpatient	FNA	Neck	Lymph node	Thursday	clinician	Blood only.	Non diagnostic		2 slides	An unsatifactory aspirate; inadequately cellular and entirely composed of blood and not recognizable as a lymph node aspirate.	Huge abdominal mass on LUQ extending to the epigastric area.		African				1	0		non pathologist	Non Deep	1	4	2	Jan-June2014	Jan-June2014	Jan-Mar2014	Positive	Lymph node	Non Deep	1	0	0	0	0	0	0	1
14-C-N881	35	female	Negative	Kamuzu Central Hospital	Paeds	FNA	Abdomen	Abdomen	Friday	clinician	Benign hepatocytes. No malignancy	Benign Lesion		4 slide.	Smears shows sheets of benign hepatocytes in an background of abundant blood. No malignant cells noted	Abdominal masses swelling of lower limbs abdominal USS complex masses observed on umbilical area +-8.7 x 7cm and +-3.7 x 4.8cm, CXR unremarkable.		African				1	1	Benign Lesion	non pathologist	Deep	1	14	11	Jan-June2014	Jan-June2014	Mar-June2014	Negative	Abdomen	Deep	0	0	1	0	0	0	0	1
14-C-N023	35	female	Negative	non-KCH	referral	FNA	Neck	Head & Neck	Thursday	clinician	Blood only. No tumour cells. NB: A tru-cut biopsy for histology would be more appropriate for this case than aspirate cytology.	Non diagnostic		2 slides	Non-representative aspirate being composed entirely of blood.	5 months history of right sided neck maass noted to be a cyst mass on USS.		African				1	0		non pathologist	Non Deep	1	2	1	Jan-June2014	Jan-June2014	Jan-Mar2014	Negative	Head & Neck	Non Deep	0	0	0	0	1	0	0	1
14-C-N1084	52	female	Positive	non-KCH	referral	FNA	Lymph node	Lymph node	wednesday	clinician	Inadequate/ non representative smear. Advise repeat FNAB or biopsy	Non diagnostic		5 slides	Smears showed only fatty tissue and blood. No lymphoid tissue seen.	Left maxillary mass.		African	Lymphoma - Burkitt's			1	0		non pathologist	Non Deep	1	1	1	Jan-June2014	Jan-June2014		Positive	Lymph node	Non Deep	1	0	0	0	0	0	0	1
13-C-N118	32	male	Positive	Kamuzu Central Hospital	referral	FNA	Axilla	Lymph node	Tuesday	pathologist	Cannot exclude lymphoma. Excisional biopsy for histology recommended.	Suspicious malignancy		4 slides	Very cellular aspirate of a mixed lymphoid cell population; dominated by small mature lymphocytes but including plasma cells and some large mononuclear cells. At least one binucleate cell suspicious for Reed- Sternberg type cell; therefore cann	Cough and fever for 4 weeks, gene xpert(22/5/12) positive, has KS in lower extremities and oedema. Has lymph nodes every where and one large lymph node in right axilla. Has been refered to start TB Rx. Being screened for AS5264		African				1	1	Suspicious malignancy	pathologist	Non Deep	1	1	1	Jan-dec2013	Jan-June2013	Jan-Mar2013	Positive	Lymph node	Non Deep	1	0	0	0	0	0	1	0
13-C-N372	31	male	Negative	Kamuzu Central Hospital	Outpatient	FNA	Liver	Abdomen	Tuesday	pathologist	Hepatocellular carcinoma (hepatoma).	Malignant	carcinoma	2 slides	Blood with groups of large pleomorphic epithelial cells with abundant basophilic cytoplasm and nuclei with prominent nucleoli. Appearancesdiagnostic of hepatocellular carcinoma.	31 yr old man ? Hepatocellular cancer		African				1	1	Malignant	pathologist	Deep	1	2	2	Jan-dec2013	Jul-Dec2013	Jul-Sep2013	Negative	Abdomen	Deep	0	0	1	0	0	0	1	0
13-C-N819	54	female	Negative	Kamuzu Central Hospital	surgery	FNA	Breast	Breast	Friday	clinician	Invasive breast carcinoma.	Malignant	carcinoma	2 slides	A rather thick bloody preparation with numerous discohesive and small groups of cells represented by bare nuclei which vary in size and have prominent nucleoli. Appearances consistent with invasive breast carcinoma.	Left breast mass, duration of 6 months.		African	Carcinoma, NOS			1	1	Malignant	non pathologist	Deep	1	5	2	Jan-dec2013	Jul-Dec2013	Oct-Dec2013	Negative	Breast	Deep	0	0	0	1	0	0	1	0
14-C-N064	42	female	Positive	non-KCH	referral	FNA	Inguinal mass	Lymph node	Tuesday	pathologist	No malignant cells.	Benign Lesion		1 slide	Moderately cellular aspirate of mixed lymphoid cells. No malignant cells seen.	21 years old man with multiple neck masses bilateral, no history of TB, clinically stable.		African	Lymphoma - Burkitt's			1	1	Benign Lesion	pathologist	Non Deep	1	3	3	Jan-June2014	Jan-June2014	Jan-Mar2014	Positive	Lymph node	Non Deep	1	0	0	0	0	0	0	1
13-C-N263	43	male	Positive	Kamuzu Central Hospital	referral	FNA	Cervical lymphnode	Lymph node	Tuesday	pathologist	Malignant tumour; either large cell lymphoma or nasopharyngeal carcinoma. Biopsy for histology recommended.	Malignant	unclassified	3 slides received	Technically poor preparation; rather thick and many cells teased out into elongated cytoplasmic/nuclear chromatin smudges. Thin areas show large round cells with small rim of cytoplasm and round nuclei with prominent nucleoli. Occasional mito	-Bilateral cervical lymphadenopath for one month. Axillary lymphadenopath. Has lost 2 kg in 2 weeks.		African				1	1	Malignant	pathologist	Non Deep	1	0	0	Jan-dec2013	Jan-June2013	apr-June2013	Positive	Lymph node	Non Deep	1	0	0	0	0	0	1	0
13-C-N127	42	male	Positive	Kamuzu Central Hospital	Outpatient	FNA	Mandible	Head & Neck	Thursday	clinician	Kaposi sarcoma most likely.	Malignant	Sarcoma	5 slides	Mostly blood but with scattered discohesive small spendle shaped nuclei without covering cytoplasm and pieces of spendle cell tissue with similar shaped nuclei. Appearances highly suggestive of a sarcomatous tumour and would be consistent with	Multiple. Painless Swellings on the neck�.		African				1	1	Malignant	non pathologist	Non Deep	1	6	1	Jan-dec2013	Jan-June2013	Jan-Mar2013	Positive	Head & Neck	Non Deep	1	0	0	0	1	0	1	0
13-C-N971	28	female	Positive	Kamuzu Central Hospital	Medical	FNA	Neck	Lymph node	Tuesday	pathologist	Inadequate specimen for diagnosis.	Suspicious malignancy		3 slides.	Poorly cellular aspirate being composed largely of blood with a few large lymphoid cells but insufficient material for diagnosis of lymphoma. ZN staining is negative for AAFB.	Anaemia, sepsis, disseminated TB? Splenomegaly.		African	Wilm's tumour			1	1	Suspicious malignancy	pathologist	Non Deep	1	2	2	Jan-dec2013	Jul-Dec2013	Oct-Dec2013	Positive	Lymph node	Non Deep	1	0	0	0	0	0	1	0
14-C-N332	30	male	Unknown	Kamuzu Central Hospital	Outpatient	FNA	Axilla	Lymph node	Tuesday	pathologist	No evidence of maligancy or tuberculosis.	Benign Lesion		2 slides received.	Cellular lymph node aspirate composed of a mixed lymphoid cell population. No necrotic tissue. Not diagnostic of malignant lymphoma.	Abdominal distension with pain, USS shows hepatomegally with metastasis.		African	Malignant lesion,NOS			1	1	Benign Lesion	pathologist	Non Deep	1	8	7	Jan-June2014	Jan-June2014	Jan-Mar2014	Unknown	Lymph node	Non Deep	0	1	0	0	0	0	0	1
12-C-N062	31	female	Unknown	Kamuzu Central Hospital	Outpatient	FNA	Neck	Head & Neck	Wednesday	clinician	-Adipose cells consistent with lipoma -Lymphoid cells not identified	Benign Lesion		3 Slides	Done	Left tender neck mass not associatted with fever or lymph nodes		African				1	1	Benign Lesion	non pathologist	Non Deep	1	14	13	Jan-dec2012	Jan-Jun2012	Apr-Jun2012	Unknown	Head & Neck	Non Deep	0	1	0	0	1	0	0	0
14-C-N859	60	male	Unknown	Kamuzu Central Hospital	Medical	FNA	Neck	Head & Neck	Tuesday	pathologist	Metastastic squamous cell carcinoma.	Malignant	carcinoma	Cervical node masses (matted) 4 slides but one for PAP	Many groups of malignant epithelial cells ; rather pleomorphic with occasional giant cells consistent metastatic carcinoma.	Submandibular + axillay lymphadenopathy and bilateral swelling of knees that are tender. Previous FNA 14-C-N840. No malignancy and repeat biopsy + AAFB stain was suggested.		African				1	1	Malignant	pathologist	Non Deep	1	1	1	Jan-June2014	Jan-June2014	Mar-June2014	Unknown	Head & Neck	Non Deep	0	1	0	0	1	0	0	1
14-C-N271	53	male	Negative	Kamuzu Central Hospital	Outpatient	FNA	Breast	Breast	Wednesday	clinician	Insufficient cellular material for conclusive diagnosis.	Non diagnostic		4 slides	Poorly cellular aspirate; largely blood. One groupof about ten cohesive uniform small cells with regular nuclei together with some foamy histiocytes. No malignant cells but this should be regarded as an inadequate biopsy for conclusive diagnosi	P/W fever, night sweats, adenopathy, r/o TB vs malignant.		African				1	0		non pathologist	Deep	1	5	5	Jan-June2014	Jan-June2014	Jan-Mar2014	Negative	Breast	Deep	0	0	0	1	0	0	0	1
13-C-N109	36	female	Positive	Kamuzu Central Hospital	referral	FNA	submandibular lymphnode	Lymph node	Wednesday	clinician	Suspicious for Hodgkin's lymphoma. Biopsy for histology recommended. REVIEW Infiltrate of large, pleomorphic mononuclear cells. They are CD20 positive and have a dramatically high Ki-67 (>90%, if not higher) High grade, diffuse large B-cell lym	Suspicious malignancy		2 slides	Blood and cellular aspirate of mixed lymphoid cells, including large mononuclear cells, some eosinophils and at least one binucleate cell, not typically Reed -Sternberg cells by size or cytoplasmic staining. Appearances are suspicious for Hodgk	Submandibular swelling hard, mobile for 3 weeks		African				1	1	Suspicious malignancy	non pathologist	Non Deep	1	0	0	Jan-dec2013	Jan-June2013	Jan-Mar2013	Positive	Lymph node	Non Deep	1	0	0	0	0	0	1	0
13-C-N644	46	female	Negative	Kamuzu Central Hospital	Outpatient	FNA	Breast	Breast	Friday	clinician	Too thick for cytological evaluation. PS: Suggest refer patient to the FNA/oncology clinic on Tuesday, 9.30 am.	Non diagnostic		3 slides received.	Non-optimal preparation. Too thick for cytological evaluation.	Left breast mass , skin retraction, woody hard mass close to the nipple.		African				1	0		non pathologist	Deep	1	7	7	Jan-dec2013	Jul-Dec2013	Jul-Sep2013	Negative	Breast	Deep	0	0	0	1	0	0	1	0
13-C-N106	18	female	Negative	non-KCH	referral	FNA	Lymph node	Lymph node	Tuesday	pathologist	Metastatic carcinoma; probably hepatocellular carcinoma rather than lymphoma.	Malignant	carcinoma	2 slides	Blood with many malignant tumour cells, represented by discohesive, predominantly large, hyperchromatic, bare oval nuclei and round nuclei. Occasionally arranged in a nest like group indicative of carcinoma. Appearances are those of metastatic	HIV negative with severe weight loss. On TB treatment. Now with right cervical lymphnode and hepatosplenomegaly on USS with focal lesions on both liver and spleen.		African	Lymphoma NOS			1	1	Malignant	pathologist	Non Deep	1	1	1	Jan-dec2013	Jan-June2013	Jan-Mar2013	Negative	Lymph node	Non Deep	0	0	0	0	0	0	1	0
14-C-N539	38	male	Positive	Kamuzu Central Hospital	Outpatient	FNA	Breast	Breast	Friday	clinician	Benign lesion consistent with gynaecomastia.	Benign Lesion		3 slides	Blood stained aspirate with a few epithelial cell nests. Cells have regular round to oval nuclei and an open chrmatin pattern consistent with a benign lesion.	Coughing blood x2/12 afibrile painful cough bilaterally. X-ray done shows some consolidation on the left lung. CT scan done today is suggestive of bronchogenic mass and thyroid mass.		African				1	1	Benign Lesion	non pathologist	Deep	1	6	1	Jan-June2014	Jan-June2014	Jan-Mar2014	Positive	Breast	Deep	1	0	0	1	0	0	0	1
13-C-N923	47	male	Unknown	Kamuzu Central Hospital	referral	FNA	Neck	Lymph node	Tuesday	pathologist	No malignant cells. Negative for AAFB.	Benign Lesion		5 slides received.	Poorly cellular aspirate of mixed lymphoid cells. No malignant cells. ZN negative for AAFBs.	Cervical lymphnode enlargement, hard, fixed, solid.		African				1	1	Benign Lesion	pathologist	Non Deep	1	2	2	Jan-dec2013	Jul-Dec2013	Oct-Dec2013	Unknown	Lymph node	Non Deep	0	1	0	0	0	0	1	0
13-C-N740	44	male	Positive	Kamuzu Central Hospital	Outpatient	FNA	Breast	Breast	Wednesday	clinician	No evidence of malignancy.	Benign Lesion		3 slides	Two of the the three slides show only blood. One slide has a few discohesive, bare round to oval nuclei, lacking hyperchromasia and nucleoli. Appearances are those of aspirate from benign breast mass.	Rt breast mass, firm, non tender, centrally located. Also the left breast has started asmall swelling x5/12		African				1	1	Benign Lesion	non pathologist	Deep	1	6	5	Jan-dec2013	Jul-Dec2013	Oct-Dec2013	Positive	Breast	Deep	1	0	0	1	0	0	1	0
14-C-N394	79	female	Unknown	Kamuzu Central Hospital	surgery	FNA	Head	Head & Neck	Friday	clinician	Pus.	Infectious		Received 3ml of fluid. X 2 slides	Pus. No malignant cells.	2 lumps in the Rt perietal area formed after accidentally hit his head on a rock.		African				1	1	Infectious	non pathologist	Non Deep	1	6	6	Jan-June2014	Jan-June2014	Jan-Mar2014	Unknown	Head & Neck	Non Deep	0	1	0	0	1	0	0	1
13-C-N310	30	female	Negative	Kamuzu Central Hospital	Outpatient	FNA	Breast	Breast	Tuesday	pathologist	Benign breast lump. Fibroadenoma.	Benign Lesion		3 slides	Poorly cellular aspirate; mostly blood. Few groups of uniform cells with round to oval nuclei; lacking nucleoli. Also occasional spindle shaped cells. Appearances of a benign breast lump consistent with fibroadenoma.	Right breast lump about 1.5x2.0cm: progressive non tender. No abnormal breast discharge. Left breast :NAD. ?fibroadenoma		African	Wilm's tumour			1	1	Benign Lesion	pathologist	Deep	1	2	2	Jan-dec2013	Jan-June2013	apr-June2013	Negative	Breast	Deep	0	0	0	1	0	0	1	0
13-C-N827	47	male	Unknown	Kamuzu Central Hospital	Outpatient	FNA	Liver	Abdomen	Tuesday	pathologist	Malignant cells present. Though would be consistent with hepatocellular carcinoma; metastatic tumour not excluded. See also 13-T-N1720.	Malignant	carcinoma	2 slides.	Poorly cellular aspirate with a few malignant cells represented by discohesive bare, mostly oval or irregulary shaped nuclei. Although the appearances would be consistent with primary liver cell tumour (hepatocellular carcinoma) the lack of an	Liver mass.		African	Hepatocellular			1	1	Malignant	pathologist	Deep	1	1	1	Jan-dec2013	Jul-Dec2013	Oct-Dec2013	Unknown	Abdomen	Deep	0	1	1	0	0	0	1	0
13-C-N371	26	male	Positive	Kamuzu Central Hospital	Medical	FNA	Lymph node	Lymph node	Tuesday	pathologist	Most likely Kaposi sarcoma. Biopsy for histology recommended to confirm diagnosis.	Malignant	Sarcoma	Received 7 slides and 0.5ml blood	Mostly blood. Few discohesive, bare and spindle shaped nuclei of variable sizes together with rather squeezed cellular sheets of small spindle shaped cells. No notable lymphoid cells aspirate. These appearances favour a spindle cell lesion such	Diffuse adenopathy		African				1	1	Malignant	pathologist	Non Deep	1	1	1	Jan-dec2013	Jul-Dec2013	Jul-Sep2013	Positive	Lymph node	Non Deep	1	0	0	0	0	0	1	0
13-C-N276	19	female	Positive	Kamuzu Central Hospital	Medical	FNA	Lymph node	Lymph node	Tuesday	pathologist	Tuberculous lymphadenitis.	TB Infection		3 slides received made from aspirated thick yellow pus like material.	Numerous AAFB on ZN stained slide confirming tuberculous lymphadenitis.	fever, weakness, dizziness for 2 months.		African	Malignant lesion,NOS	994647133		1	1	TB Infection	pathologist	Non Deep	1	6	6	Jan-dec2013	Jan-June2013	apr-June2013	Positive	Lymph node	Non Deep	1	0	0	0	0	0	1	0
14-C-N104	28	female	Unknown	Kamuzu Central Hospital	Outpatient	FNA	Breast	Breast	Tuesday	pathologist	Benign tumour; fibroadenoma/adenoma.	Benign Lesion		2 slides	Mostly mature fat cells. Few epithelial cells with uniform size nuclei and no nucleoli consistent with benign tumour.	Weight loss, cervical lymphadenopathy no TB treatment for 5 months.		African	Wilm's tumour			1	1	Benign Lesion	pathologist	Deep	1	1	1	Jan-June2014	Jan-June2014	Jan-Mar2014	Unknown	Breast	Deep	0	1	0	1	0	0	0	1
14-C-N813	31	male	Positive	Kamuzu Central Hospital	Outpatient	FNA	Neck	Lymph node	Tuesday	pathologist	Highly suggestive of Hodgkin's disease. Biopsy for histological confirmtion recommended.	Malignant	Lymphoma	6 slides	Cellular lymph node aspirate with a mixed lymphoid cell population dominated by large mononuclear cells some with mitoses. Several binucleate cells resembling Reed-Sternberg cells. No tissue necrosis.	R jaw mass with loosening of teeth some teeth broken.		African				1	1	Malignant	pathologist	Non Deep	1	1	1	Jan-June2014	Jan-June2014	Mar-June2014	Positive	Lymph node	Non Deep	1	0	0	0	0	0	0	1
14-C-N137	60	male	Unknown	Kamuzu Central Hospital	Outpatient	FNA	Chest	Chest & Back	Tuesday	pathologist	Undifferentiated small cell malignant tumour. Recommend biopsy for histology.	Malignant	unclassified	4 slides	Blood with small groups of small, irregularly shaped hyperchromatic nuclei. No organoid structures. Appearances of an undifferentiated small cell tumour; probably carcinoma. Biopsy for histology recommended if a name of the tumour is required.	31yr old female diagnosed ? Hepatoma. Has RUQ mass and inguinal lymphnodes. FNA to establish diagnosis. NB: Patient was found to have a hard palpable mass in the right breast with axillary and right cervical node at time of FNA biopsy.		African	Lymphoma - Burkitt's			1	1	Malignant	pathologist	Chest & Back	1	10	10	Jan-June2014	Jan-June2014	Jan-Mar2014	Unknown	Chest or Back or Extremities	Non Deep	0	1	0	0	0	1	0	1
13-C-N891	43	female	Positive	Kamuzu Central Hospital	Outpatient	FNA	Breast	Breast	Monday	clinician	Suspicious for malignancy. Inadequate for definitive diagnosis. Repeat FNA or biopsy for histology recommended.	Suspicious malignancy		2 slides.	Inadequate biopsy; mostly fat cells and a little blood; except for two large abnormal nuclei that are suspicious for malignancy. Material inadequate for a definitive diagnosis.	43 year-old lady with suspicious left breast mass and lump on the right axilla. ?Breast cancer.		African	Lymphoma NOS			1	1	Suspicious malignancy	non pathologist	Deep	1	3	2	Jan-dec2013	Jul-Dec2013	Oct-Dec2013	Positive	Breast	Deep	1	0	0	1	0	0	1	0
14-C-N802	66	male	Negative	Kamuzu Central Hospital	surgery	FNA	Temporal area	Head & Neck	Thursday	clinician	Benign lesion consitent with lipoma.	Benign Lesion		2 slides	Short ribbons of large mature fat cells with few inflammatory cells(polymorphs and lymphocytes) in between. No malignant cells. If biopsy is representative of the lesion, this is benign lipoma.	Generalised lymphadenopathy, sero reactive on 5A, history of PTB smear negative in 2006, Tb adenitis reccurent TB, anaemia. ? Lymphoma		African	Lymphoma - Burkitt's			1	1	Benign Lesion	non pathologist	Non Deep	1	1	1	Jan-June2014	Jan-June2014	Mar-June2014	Negative	Head & Neck	Non Deep	0	0	0	0	1	0	0	1
14-C-N350		male	Negative	Kamuzu Central Hospital	Paeds	FNA	Axilla	Lymph node	Wednesday	clinician	Pus; numerous AAFB on ZN staining confirming tuberculous adenitis.	TB Infection		4 slides	Necrotic tissue debris with a caseous appearance, some polymorphs and histiocytes. Appearances of pus most likely from a tuberculous lymph node. SUPPLEMENTARY REPORT: ZN staining of decolorized slide shows numerous AAFB confirming tuberculous a	Reccurent oozing of blood from nipple of right breast with slight nipple retraction. No palpable breast mass.		African				1	1	TB Infection	non pathologist	Non Deep	1	8	6	Jan-June2014	Jan-June2014	Jan-Mar2014	Negative	Lymph node	Non Deep	0	0	0	0	0	0	0	1
13-C-N882	40	female	Positive	Kamuzu Central Hospital	surgery	FNA	Breast	Breast	Tuesday	pathologist	Malignant cells present; consistent with invasive carcinoma.	Malignant	carcinoma	2 slides.	Blood with discohesive and cellular nests of cells with hyperchromatic nuclei showing size and shape variation. Appearances consistent with invasive carcinoma .	Breast mass and pain. Duration of 2 months.		African	Hepatocellular			1	1	Malignant	pathologist	Deep	1	8	6	Jan-dec2013	Jul-Dec2013	Oct-Dec2013	Positive	Breast	Deep	1	0	0	1	0	0	1	0
13-C-N465	29	female	Positive	Kamuzu Central Hospital	Outpatient	FNA	cervical lymph node	Lymph node	Tuesday	pathologist	Inadequate material but suspicious for Kaposi sarcoma. A biopsy for histology is recommended.	Suspicious malignancy		3 slides	A rather inadequate/non-representative smear being composed largely of blood except for a few spindle shaped and naked hyerchromatic nuclei. We cannot exclude the possibility of Kaposi sarcoma based on these appearances. An excision biopsy for	Multiple cervical lymphnodes		African	Lymphoma - Burkitt's			1	1	Suspicious malignancy	pathologist	Non Deep	1	1	1	Jan-dec2013	Jul-Dec2013	Jul-Sep2013	Positive	Lymph node	Non Deep	1	0	0	0	0	0	1	0
13-C-N156	20	female	Negative	Kamuzu Central Hospital	Outpatient	FNA	Thigh	Extremities	Thursday	clinician	Aspirate from abscess or pyomyositis site.	Infectious		4 slides received.	A very cellular aspirate comprising maily of ploymorphs with scattered large mononuclear cells with foamy cytoplasm (histiocytes). No malignant cells seen. Appearances are those of aspirated pus from an abscess or pyomyositis.	Solid lump on right upper inner thigh-?hair follicular mass fixed to the underlying		African	Malignant lesion,NOS			1	1	Infectious	non pathologist	Non Deep	1	5	1	Jan-dec2013	Jan-June2013	apr-June2013	Negative	Chest or Back or Extremities	Non Deep	0	0	0	0	0	1	1	0
13-C-N080	35	female	Positive	Kamuzu Central Hospital	Outpatient	FNA	Breast	Breast	Wednesday	clinician	No malignant cells. Consider fibrocystic disease of the breast.	Benign Lesion		4 slides	Both breasts were biopsied but cellular material was obtained mainly from the left breast. Uniform epithelial cells with round to oval nuclei; no obvious nucleoli and no variation in size. Appearances are those of a benign breast lesion and con	Left breast mass with previously nondiagnostic FNA. Discussed with Prof. Liomba who asked that she come to FNA clinic.		African				1	1	Benign Lesion	non pathologist	Deep	1	1	1	Jan-dec2013	Jan-June2013	Jan-Mar2013	Positive	Breast	Deep	1	0	0	1	0	0	1	0
13-C-N860	49	male	Positive	Kamuzu Central Hospital	Outpatient	FNA	Neck	Lymph node	Tuesday	pathologist	Nor diagnostic of lymphoma. Recommend biopsy for histology.	Benign Lesion		2 slides.	Moderately cellular aspirate but rather thick. Mixed lymphoid cells with some eosinophils and a few cells with oval shaped nuclei not typical of lymphocytes and hence suspicious for KS. No Reed- Sternberg type cells. Biopsy recommended for hist	49 year old man, diagnoses ? Lymphoma � has left neck mass, need FNA.		African	Hepatocellular			1	1	Benign Lesion	pathologist	Non Deep	1	8	8	Jan-dec2013	Jul-Dec2013	Oct-Dec2013	Positive	Lymph node	Non Deep	1	0	0	0	0	0	1	0
12-C-N162	25	female	Negative	Kamuzu Central Hospital	Outpatient	FNA	Lymph node	Lymph node	Wednesday	clinician	Blood. Inadequate/non-representative biopsy.	Non diagnostic		2 Slides	Aspirated blood; not recognizable as from lymph node. No malignant cells/	Lymphadenopathy cervical arc.		African				1	0		non pathologist	Non Deep	1	6	5	Jan-dec2012	Jul-dec2012	oct-Dec2012	Negative	Lymph node	Non Deep	0	0	0	0	0	0	0	0
13-C-N081	38	male	Positive	Kamuzu Central Hospital	Medical	FNA	Lymph node	Lymph node	Wednesday	clinician	Non diagnostic apirate. Reactive lymphadenopathy.No malignancy. Evidence of TB	Benign Lesion		4 slides	Non optimal specimen largely blood. Mixed lymphoid cell population> no malignant cells. ZN negative for AAFB	On TB pericarditis treatment with little improvement for 1 week		African				1	1	Benign Lesion	non pathologist	Non Deep	1	1	1	Jan-dec2013	Jan-June2013	Jan-Mar2013	Positive	Lymph node	Non Deep	1	0	0	0	0	0	1	0
12-C-N165	45	female	Positive	Kamuzu Central Hospital	Outpatient	FNA	Neck (left side)	Lymph node	Friday	clinician	Inadequate/non-representative biopsy.	Non diagnostic		2 Slides	Aspirated blood and a strip of tissue too thick for cytological evaluation.	Left swelling since 2006, has history of smear positive TB in 2004. on examination has multiple matted lymph nodes.		African				1	0		non pathologist	Non Deep	1	4	1	Jan-dec2012	Jul-dec2012	oct-Dec2012	Positive	Lymph node	Non Deep	1	0	0	0	0	0	0	0
13-C-N1066	16	female	Negative	Kamuzu Central Hospital	Paeds	FNA	Jaw	Head & Neck	Friday	clinician	Blood only.	Non diagnostic		Received 4 slides	Blood only. No malignant cells.	Jaw mass with no loosening of teeth, no LAD or other masses for 2months.		African	Kaposi sarcoma			1	0		non pathologist	Non Deep	1	4	1	Jan-dec2013	Jul-Dec2013	Oct-Dec2013	Negative	Head & Neck	Non Deep	0	0	0	0	1	0	1	0
14-C-N260	23	female	Positive	Kamuzu Central Hospital	Medical	FNA	Neck	Lymph node	Tuesday	pathologist	Cannot exclude large cell lymphoma. Biopsy for histology recommended.	Suspicious malignancy		2 slides	A rather thick preparation. Predominantly large lymphoid cells with prominent nucleoli. Cannot exclude large cell lymphoma. Biopsy for histology recommended.	This is a 26 years old, HIV unknown, presenting with RUQ tender mass with 2 months history of hep B.		African				1	1	Suspicious malignancy	pathologist	Non Deep	1	2	2	Jan-June2014	Jan-June2014	Jan-Mar2014	Positive	Lymph node	Non Deep	1	0	0	0	0	0	0	1
13-C-N339	20	female	Negative	Kamuzu Central Hospital	Outpatient	FNA	Breast	Breast	Thursday	clinician	Benign breast mass; adenoma or fibroadenoma.	Benign Lesion		1 slide.	Cellular aspirate od discohesive cells and sheets/trabeculae of uniform small cells with regular round to oval nuclei lacking nucleoili. Appearances are those of abenign mass; adenoma or fibroadenoma.	Progressive left breast mass for 5months; approx 1.5 x 1.0 cm. No abnormal discharge, no tenderness.		African				1	1	Benign Lesion	non pathologist	Deep	1	0	0	Jan-dec2013	Jan-June2013	apr-June2013	Negative	Breast	Deep	0	0	0	1	0	0	1	0
14-C-N481	33	female	Positive	Kamuzu Central Hospital	Medical	FNA	Cervical lymphnode	Lymph node	Tuesday	pathologist	Tuberculous lymphadenitis; AAFB positive.	TB Infection		5 slides	Necrotic, caseous material typical of tuberculous adenitis. ZN stain is positive for AAFB confirming tuberculosis.	Prior reactive adenopathy (14-T-N279) but clinical worsening after chemotherapy interruption. ? Hodgkin lymphoma,increased hepatosplenomegaly.		African				1	1	TB Infection	pathologist	Non Deep	1	1	1	Jan-June2014	Jan-June2014	Jan-Mar2014	Positive	Lymph node	Non Deep	1	0	0	0	0	0	0	1
13-C-N913	33	male	Positive	Kamuzu Central Hospital	Medical	FNA	Neck	Lymph node	Thursday	clinician	Blood only.	Non diagnostic		1 slide received.	Blood only; too thick for cytology and not recognizable as aspirate from lymph node.	Cervical lymph nodes.		African	Benign lesion, NOS			1	0		non pathologist	Non Deep	1	6	5	Jan-dec2013	Jul-Dec2013	Oct-Dec2013	Positive	Lymph node	Non Deep	1	0	0	0	0	0	1	0
13-C-N209	62	female	Positive	Kamuzu Central Hospital	Outpatient	FNA	Axilla	Lymph node	Thursday	pathologist	Metastatic carcinoma consistent with breast primary carcinoma.	Malignant	carcinoma	3 slides	Mostly blood but with isolated discohesive and small groups of malignant cells in nest formation s typical of carcinoma.	62yr old lady. Diagnosis CA Rt breast; had mastectomy on 22 Aug 2010, been on chemo. Has a lump 3cm on Lt axilla ? Recurrence on contralateral side		African	Sarcoma NOS			1	1	Malignant	non pathologist	Non Deep	1	1	1	Jan-dec2013	Jan-June2013	apr-June2013	Positive	Lymph node	Non Deep	1	0	0	0	0	0	1	0
13-C-N051	46	female	Negative	Kamuzu Central Hospital	surgery	FNA	Breast	Breast	Tuesday	clinician	Benign lesion; adenoma/ fibroadenoma.	Benign Lesion		2 slides	Bloody aspirate with groups of uniform epithelial cells with round to oval nuclei and open chromatin pattern together with scattered large histiocytes with either foamy or granular cytoplasm. No features of malignancy.	Left breast lump.		African				1	1	Benign Lesion	pathologist	Deep	1	30	30	Jan-dec2013	Jan-June2013	Jan-Mar2013	Negative	Breast	Deep	0	0	0	1	0	0	1	0
13-C-N311	26	female	Positive	Kamuzu Central Hospital	referral	FNA	Cervical lymphnode	Lymph node	Tuesday	pathologist	Reactive lymphadenopathy. No evidence of tuberculosis or malignancy.	Benign Lesion		2 slides	Moderately cellular aspirate of a mixed lymphoid cell population, including some large lymphoid cells with mitoses, as from the germinal centre. No necrotic tissue material. No multinucleated cells. Appearances are consistent with reactive lymp	Swelling on the left cervical +inguinal region, non tender,mobile for 1 month.		African				1	1	Benign Lesion	pathologist	Non Deep	1	2	2	Jan-dec2013	Jan-June2013	apr-June2013	Positive	Lymph node	Non Deep	1	0	0	0	0	0	1	0
13-C-N182	30	female	Negative	Kamuzu Central Hospital	Outpatient	FNA	left supraclavicular nodes	Lymph node	Monday	clinician	Aspirated necrotic material; suspicious for tuberculosis. Repeat recommended.	TB Infection		2 slides received	Clumped granular material with few lymphocytes as from area of caseous tissue necrosis. ZN stainined slide is negative for AAFB. Suspicious for tuberculosis. Repeat if necessary.	Lympnode swelling in left axilla and left supraclavicular area for a year.		African	Malignant lesion,NOS			1	1	TB Infection	non pathologist	Non Deep	1	3	2	Jan-dec2013	Jan-June2013	apr-June2013	Negative	Lymph node	Non Deep	0	0	0	0	0	0	1	0
14-C-N955	34	male	Negative	Kamuzu Central Hospital	Medical	FNA	Liver	Abdomen	Tuesday	pathologist	Benign Hepatocytes. No malignancy seen. Please note that no liver mas palpable. This FNAB was done blindly.	Benign Lesion		2 slides for DQ	Smears shows few sheets of benign hepatocytes in an hemorrhagic background. No malignant cells seen.	Cervical and axillary lymphadenopathy anaemia x3/52- Declined bone marrow aspiration ( biopsy)		African				1	1	Benign Lesion	pathologist	Deep	1	2	2	Jan-June2014	Jan-June2014		Negative	Abdomen	Deep	0	0	1	0	0	0	0	1
14-C-N1068	32	female	Negative	Kamuzu Central Hospital	surgery	FNA	Breast	Breast	Monday	clinician	Non-representative aspirate; no breast parenchymal cells. No malignancy.	Non diagnostic		2 slides	No breast parencymal cells seen. Only few red blood cells and foamy histocytes; some with granular cytoplasmic inclusions.	Bilateral masses extending to oral mucosa with loosening of teeth with some broken.		African				1	0		non pathologist	Deep	1	10	2	Jan-June2014	Jan-June2014		Negative	Breast	Deep	0	0	0	1	0	0	0	1
13-C-N184	34	female	Positive	Kamuzu Central Hospital	surgery	FNA	Submandibular	Head & Neck	Tuesday	pathologist	Cannot exclude epithelial tumour or Kaposi sarcoma. Biopsy for histology recommended.	Suspicious malignancy		3 slide received	Non-optimal specimen. Mostly blood with occasional large cells with oval nuclei and blue cytoplasm and some smaller spindle shaped cells. Lymphoma unlikely but cannot exclude epithelial tumour or Kaposi sarcoma. Biopsy for histology recommended	Submandibular swelling, anaemia.		African				1	1	Suspicious malignancy	pathologist	Non Deep	1	0	0	Jan-dec2013	Jan-June2013	apr-June2013	Positive	Head & Neck	Non Deep	1	0	0	0	1	0	1	0
14-C-N022	18	female	Unknown	Kamuzu Central Hospital	Outpatient	FNA	Thyroid gland	Head & Neck	Thursday	clinician	Cyst contents. No specific features.	Benign Lesion		3 slides	Blood stained fluid with few lymphocytes and large histiocytes with granular cytoplasm; consitent with contents of a cyst. No thyroid epithelil cells seen.							1	1	Benign Lesion	non pathologist	Non Deep	1	2	1	Jan-June2014	Jan-June2014	Jan-Mar2014	Unknown	Head & Neck	Non Deep	0	1	0	0	1	0	0	1
13-C-N975	23	female	Negative	Kamuzu Central Hospital	Outpatient	FNA	Neck	Lymph node	Monday	clinician	Non-representative aspirate.	Non diagnostic		1 slide	Non-representative aspirate, being composed of blood and not recognizable as from a lymph node.	Progressive weight loss. Loss of appetit. Lymphadenopathy.		African	Lymphoma - Burkitt's			1	0		non pathologist	Non Deep	1	3	2	Jan-dec2013	Jul-Dec2013	Oct-Dec2013	Negative	Lymph node	Non Deep	0	0	0	0	0	0	1	0
13-C-N801	31	male	Positive	Kamuzu Central Hospital	Outpatient	FNA	Abdomen	Abdomen	Tuesday	pathologist	Hepatocellular carcinoma.	Malignant	carcinoma	5 slides	Blood with discohesive and small groups of malignat cells represented by round to oval hyperchromatic nuclei and bluish cytoplasm. Cells show variation is size and shapes. Appearances consistent with hepatocellular carcinoma.	31 years old mandiagnised of abdominal distension especially on taking food. USS showed liver mass, hepatomegally, ascites.		African	Lymphoma - Burkitt's			1	1	Malignant	pathologist	Deep	1	1	1	Jan-dec2013	Jul-Dec2013	Oct-Dec2013	Positive	Abdomen	Deep	1	0	1	0	0	0	1	0
14-C-N063	21	male	Positive	Kamuzu Central Hospital	Outpatient	FNA	Neck	Lymph node	Tuesday	pathologist	Highly suggestive of Kaposi sarcoma. Biopsy for histology recommended to confirm dignosis.	Malignant	Sarcoma	3 slides	Blood with a mixed lymphoid cell population together with groups of discohesive spindle shaped nuclei without cytoplasm and spindle shaped tissue fragments. Appearances highly suggestive of Kaposi sarcoma. However a biopsy for histology is reco	59 years old man, hashepatomegary, ?hepatocellular carcinoma, has distended abdominal veins, clinically stable		African				1	1	Malignant	pathologist	Non Deep	1	2	2	Jan-June2014	Jan-June2014	Jan-Mar2014	Positive	Lymph node	Non Deep	1	0	0	0	0	0	0	1
13-C-N799	22	female	Positive	Kamuzu Central Hospital	Medical	FNA	Axilla	Lymph node	Tuesday	pathologist	Not diagnostic of malignancy.	Benign Lesion		2 slides received	Moderately cellular aspirate of a mixed lymphoid cell population. No necrotic tissue debris. Not diagnostic of malignancy.	Chronic fever, �.hepatosplenomegaly, CD4-19, not on ART, Cervical and axillary lymph nodes(unilateral). Screening for A5274.		African				1	1	Benign Lesion	pathologist	Non Deep	1	1	1	Jan-dec2013	Jul-Dec2013	Oct-Dec2013	Positive	Lymph node	Non Deep	1	0	0	0	0	0	1	0
14-C-N039	16	male	Negative	Kamuzu Central Hospital	Paeds	FNA	Cheek	Head & Neck	Thursday	clinician	Inadequate material for diagnosis; largely blood.	Non diagnostic		5 slides and 1ml of fluid. X 8 slides	Largely peripheral blood. Occasional very large cells with abundant cytoplasm and round to oval central nuclei and an open chromatin pattern. Cellular material too little for diagnosis. No obvious malignancy.	Right maxillary mass about 5 x 3cm with loosening of teeth and some broken.		African				1	0		non pathologist	Non Deep	1	4	4	Jan-June2014	Jan-June2014	Jan-Mar2014	Negative	Head & Neck	Non Deep	0	0	0	0	1	0	0	1
13-C-N663	61	female	Positive	Kamuzu Central Hospital	Outpatient	FNA	Breast	Breast	Tuesday	pathologist	Malignant cells present consistent with carcinoma.	Malignant	carcinoma	3 slides received.	Blood with discohesive and small groups of cells represented by bare nuclei which vary in size and have prominent nucleoli consistent with breast carcinoma.	Rt. Breast mass for 3 months. Had left mastectomy for breast cancer in 2011.		African	Breast- Invasive ductal carcinoma			1	1	Malignant	pathologist	Deep	1	7	6	Jan-dec2013	Jul-Dec2013	Jul-Sep2013	Positive	Breast	Deep	1	0	0	1	0	0	1	0
13-C-N157	38	male	Positive	Kamuzu Central Hospital	Medical	FNA	suprapubic	Abdomen	Tuesday	pathologist	Abscess contents.	Infectious		3 slides made from 10mls of pus.	Numerous polymorphs and necrotic tissue debris consistent with pus. Negative for AAFB.	Weight loss and anaemia for 2 months. Supra pubic mass noticed on 12-04-13. Pus aspirated at FNAB		African	Carcinoma, NOS			1	1	Infectious	pathologist	Deep	1	1	1	Jan-dec2013	Jan-June2013	apr-June2013	Positive	Abdomen	Deep	1	0	1	0	0	0	1	0
14-C-N378	21	female	Unknown	Kamuzu Central Hospital	surgery	FNA	Breast	Breast	Wednesday	clinician	Blood only.	Non diagnostic		2 slides	Blood only. No breast parenchymal cells seen.	Left breast mass, firm mobile 1x1cm, non tender ? Fibroadenoma.		African				1	0		non pathologist	Deep	1	9	7	Jan-June2014	Jan-June2014	Jan-Mar2014	Unknown	Breast	Deep	0	1	0	1	0	0	0	1
13-C-N208	31	female	Positive	Kamuzu Central Hospital	referral	FNA	Ear	Head & Neck	Thursday	clinician	Pus from an abscess.	Infectious		Received 3 slides	Numerous polymorphs with occasional histiocytes . AAFB negative.	Growth on Rt ear over 2 months, Rt ear swollen. 10 mls of pus aspirated.		African	Lymphoma - Hodgkin's			1	1	Infectious	non pathologist	Non Deep	1	1	1	Jan-dec2013	Jan-June2013	apr-June2013	Positive	Head & Neck	Non Deep	1	0	0	0	1	0	1	0
14-C-N1007	42	female	Unknown	Kamuzu Central Hospital	Outpatient	FNA	Breast	Breast	Tuesday	pathologist	Papillary lesion with cellular atypia; cannot exclude invasive carcinoma. Biopsy of the lesion to rule out carcinoma recommended.	Suspicious malignancy		3 slides	Smears showed cells in sheets and papillary formation with mild to moderate pleomorphism, hyperchromasia and conspicous nucleoli. Occasional mitosis also noted.	Left breast mass		African	Carcinoma, NOS			1	1	Suspicious malignancy	pathologist	Deep	1	3	3	Jan-June2014	Jan-June2014		Unknown	Breast	Deep	0	1	0	1	0	0	0	1
13-C-N768	38	female	Negative	non-KCH	Outpatient	FNA	Thyroid gland	Head & Neck	Tuesday	pathologist	Not diagnostic. Blood only.	Non diagnostic		2 slides	Bloody aspirate. No thyroid parenchymal cells.	Thyroid nodule/painful at times/cystic		African	Lymphoma - Burkitt's			1	0		pathologist	Non Deep	1	2	2	Jan-dec2013	Jul-Dec2013	Oct-Dec2013	Negative	Head & Neck	Non Deep	0	0	0	0	1	0	1	0
14-C-N847		male	Negative	Kamuzu Central Hospital	Paeds	FNA	Maxilla	Head & Neck	Friday	clinician	Burkitt's lymphoma.	Malignant	Lymphoma	4 slides	Cellular aspirate of malignant lymphoid tumour of cells with scanty cytoplasmic rim showing vacuoles together with scattered histiocytes; typical of Burkitt's lymphoma.	Submandibular lymphadenopathy, axillary lymphadenopathy and bilateral swelling of knees.		African				1	1	Malignant	non pathologist	Non Deep	1	5	5	Jan-June2014	Jan-June2014	Mar-June2014	Negative	Head & Neck	Non Deep	0	0	0	0	1	0	0	1
14-C-N814	56	male	Positive	Kamuzu Central Hospital	Medical	FNA	Abdomen	Abdomen	Tuesday	pathologist	Hepatocellular carcinoma.	Malignant	carcinoma	6 slides	Mostly blood but with small nests of atypical epithelial cells showing variation in cell and nuclear size and shapes. Hyperchromatic nuclear. Consistent with hepatocellular carcinoma.	Abnormal CXR with interstitial infiltrates in lung bones, worse on R + obliteration of costophrenic angle, enlarged axillary LNs.		African	Sarcoma NOS			1	1	Malignant	pathologist	Deep	1	1	1	Jan-June2014	Jan-June2014	Mar-June2014	Positive	Abdomen	Deep	1	0	1	0	0	0	0	1
14-C-N065	45	female	Unknown	non-KCH	referral	FNA	Axilla	Lymph node	Tuesday	pathologist	Malignant cells indicative of carcinoma. Biopsy for histology recommended.	Malignant	carcinoma	2 slides	we recommend a biopsy for histology to confirm the diagnosis and review of the breast examination.	Swelling of the right leg with palpable lymph nodes on the right inguinal region.		African				1	1	Malignant	pathologist	Non Deep	1	2	2	Jan-June2014	Jan-June2014	Jan-Mar2014	Unknown	Lymph node	Non Deep	0	1	0	0	0	0	0	1
13-C-N332	33	female	Unknown	Kamuzu Central Hospital	Outpatient	FNA	Breast	Breast	Tuesday	pathologist	Appearance of benign breast aspirate. See comment. You could send the patient to the 2B oncology clinic for repeat FNA.	Benign Lesion		3 slides received.	A poorly stained specimen as a result of prior fixation of the specimen resulting in loss of cellular detail. Many clumps of uniform cells and large foamy histiocytes. No definite signs of malignancy but a repeat unfixed specimen is recommended	Right breast mass. Firm mobile mass in the left upper inner quadrant.		African				1	1	Benign Lesion	pathologist	Deep	1	2	0	Jan-dec2013	Jan-June2013	apr-June2013	Unknown	Breast	Deep	0	1	0	1	0	0	1	0
14-C-N538	23	female	Positive	Kamuzu Central Hospital	Medical	FNA	Inguinal mass	Lymph node	Tuesday	pathologist	Unsatiafactory aspirate; technically poor preparation.	Non diagnostic		2 slides.	Technically poor preparation in which cell cytoplasm and nuclear chromatin have been teased out into elongated processes. It is also bloody.	Abdominal mass on LUQ+/- 6 cm belowthe costal margin, lower limb weakness.		African				1	0		pathologist	Non Deep	1	2	1	Jan-June2014	Jan-June2014	Mar-June2014	Positive	Lymph node	Non Deep	1	0	0	0	0	0	0	1
14-C-N255	40	female	Positive	Kamuzu Central Hospital	Medical	FNA	Lymph node	Lymph node	Tuesday	pathologist	Reactive lymph node aspirate.	Benign Lesion		3 slides	Moderately cellular aspirate with a mixed lymphoid cell population consistent with reactive lymph node. No necrotic tissue.	Neck mass associated with hoarseness of voice.		African				1	1	Benign Lesion	pathologist	Non Deep	1	2	2	Jan-June2014	Jan-June2014	Jan-Mar2014	Positive	Lymph node	Non Deep	1	0	0	0	0	0	0	1
14-C-N812	42	male	Positive	non-KCH	Outpatient	FNA	Axilla	Lymph node	Tuesday	pathologist	Cannot exclude Hodgkin's disease. Biopsy for histology recommended.	Suspicious malignancy		5 slides	Cellular lymph node aspirate showing a polymorphous lympoid cell population, including large mononuclear cells, some in mitoses, and many eosinophils. A few binucleate cells, not typical of Reed _Sternberg cells because of their smaller size. N	Mass on the Rt side of the neck firm to palpation, has been there since birth, now getting bigger. USS hypoechoic mass noted on cleodomastoid muscles measuring 1.2x6.6cm.		African	Lymphoma - Burkitt's			1	1	Suspicious malignancy	pathologist	Non Deep	1	1	1	Jan-June2014	Jan-June2014	Mar-June2014	Positive	Lymph node	Non Deep	1	0	0	0	0	0	0	1
13-C-N120	55	female	Positive	Kamuzu Central Hospital	surgery	FNA	Breast	Breast	Tuesday	pathologist	Invasive breast carcinoma.	Malignant	carcinoma	3 slides	Very cellular aspirate of malignant epithelial cells in nests and trabecular arrangements; showing variation in size and nuclear hyperchromatism; consistent with invasive breast carcinoma.	Recurrent breast mass of left side for 2 years. Firm, in left upper quadrant, with skin retraction but on nipple discharge		African	Carcinoma, NOS			1	1	Malignant	pathologist	Deep	1	1	1	Jan-dec2013	Jan-June2013	Jan-Mar2013	Positive	Breast	Deep	1	0	0	1	0	0	1	0
12-C-N088	23	male	Unknown	Kamuzu Central Hospital	surgery	FNA	Thigh	Extremities	Thursday	clinician	Blood only.	Non diagnostic		2 slides	Non representative biopsy being composed entirely of blood	Lower limb mass; amputated. Bowel obsrtuction. Fungating mass on amputation		African				1	0		non pathologist	Non Deep	1	9	0	Jan-dec2012	Jan-Jun2012	Apr-Jun2012	Unknown	Chest or Back or Extremities	Non Deep	0	1	0	0	0	1	0	0
14-C-N079	39	female	Unknown	Kamuzu Central Hospital	surgery	FNA	Breast	Breast	Thursday	clinician	Malignant cells present consistent with breast carcinoma.	Malignant	carcinoma	2 slides received.	Thick blood preparation with discohesive cells and nests of epithelial represented largely by round nuclei which show size variation and prominent nucleoli. Consistent with adenocarcinoma.	Right breast swelling associated with discolouration and pain, no discharge. Right axillary lymph nodes.		African	Wilm's tumour			1	1	Malignant	non pathologist	Deep	1	6	2	Jan-June2014	Jan-June2014	Jan-Mar2014	Unknown	Breast	Deep	0	1	0	1	0	0	0	1
14-C-N115	46	male	Positive	Kamuzu Central Hospital	Medical	FNA	Mandible	Head & Neck	wednesday	clinician	Hodgkin's lymphoma likely. Biopsy for histology recommended.	Malignant	Lymphoma	2 slides	Moderately cellular aspirate of a mixed lymphoid cells; including some large mononuclear cells and at three large binucleate cells resembling Reed-Sterberg cells. No evidence of tissue necrosis. Appearances highly suggestive of Hodgkin's lympho	?TB		African	Carcinoma, NOS			1	1	Malignant	non pathologist	Non Deep	1	7	6	Jan-June2014	Jan-June2014	Jan-Mar2014	Positive	Head & Neck	Non Deep	1	0	0	0	1	0	0	1
14-C-N574	52	male	Unknown	Kamuzu Central Hospital	Outpatient	FNA	Lymph node	Lymph node	Tuesday	pathologist	Metastatic undifferentiated carcinoma consistent with nasopharyngeal carcinoma.	Malignant	carcinoma	6 slides	Bloody aspirate with islands of nests of metastatic undifferentiated carcinoma together with scattered large polygonal and round cells with hyperchromatic nuclei consistent with carcinoma.	Huge abdominal mass on RUQ hard and irregular on palpation,abdominal USS mass of 7.6x7.7 cm, noted kidneys appear within normal sizes.		African	Lymphoma - Burkitt's			1	1	Malignant	pathologist	Non Deep	1	0	0	Jan-June2014	Jan-June2014	Mar-June2014	Unknown	Lymph node	Non Deep	0	1	0	0	0	0	0	1
14-C-N164	40	female	Negative	Kamuzu Central Hospital	Outpatient	FNA	Thigh	Extremities	Wednesday	clinician	Malignant sarcomatous tumour. See also 14-T-N287.	Malignant	Sarcoma	Received 5mls of fluid	Mostly blood with small groups of tumour cells represented by bare oval shaped and hyperchromatic nuclear consitent with a sarcomatous tumour.	Abdominal distension with huge spleenomegally and abdominal mass on the epigastric area, jaundice,		African	Carcinoma, NOS			1	1	Malignant	non pathologist	Non Deep	1	6	1	Jan-June2014	Jan-June2014	Jan-Mar2014	Negative	Chest or Back or Extremities	Non Deep	0	0	0	0	0	1	0	1
13-C-N248	90	female	Negative	Kamuzu Central Hospital	surgery	FNA	Breast	Breast	Wednesday	clinician	Non-representative biopsy. Blood only.	Non diagnostic		3 slides	Aspirated blood only. No tumour cells on all three slides.	Left breast mass- clinically looks malignant, stage 4 associated with bone pain, fixed axillary node.		African				1	0		non pathologist	Deep	1	16	15	Jan-dec2013	Jan-June2013	apr-June2013	Negative	Breast	Deep	0	0	0	1	0	0	1	0
13-C-N028	56	female	Negative	Kamuzu Central Hospital	Medical	FNA	Neck	Lymph node	Tuesday	clinician	Metastatic carcinoma, consistent with metastases from breast carcinoma.	Malignant	carcinoma	3 slides	Mostly blood. Few necked hyperchromatic round and oval shaped nuclei; individually and in small groups; consistenten with carcinoma.	Breast canser for 5 years. Left mastectomy. RND adjudant chemoteraphy from 2010-2011. Now left supraclavicular lymph node for one month.		African				1	1	Malignant	pathologist	Non Deep	1	0	0	Jan-dec2013	Jan-June2013	Jan-Mar2013	Negative	Lymph node	Non Deep	0	0	0	0	0	0	1	0
13-C-N275	26	male	Negative	Kamuzu Central Hospital	Outpatient	FNA	Lymph node	Lymph node	Monday	clinician	Not diagnostic of lymphoma. Mixed cell population. Review : Most likely mature B cell lymphoma. With increased plasma cells. Biopsy recommended.	Benign Lesion		2 slides received.	Moderately cellular aspirate of a mixed lymphoid cell population; predominantly small lymphoid cells. Not diagnostic of lymphoma. REVIEW REPORT: This case was reviewed with Yuri and others on Friday 7 June. The concesus was that this is most li	26 year old HIV negative. Massive adenopathy + hepatosplenomegaly and pancytopenia.		African				1	1	Benign Lesion	non pathologist	Non Deep	1	2	1	Jan-dec2013	Jan-June2013	apr-June2013	Negative	Lymph node	Non Deep	0	0	0	0	0	0	1	0
13-C-N163	27	female	Unknown	Kamuzu Central Hospital	Outpatient	FNA	Breast	Breast	Wednesday	clinician	Benign breast aspirate.	Benign Lesion		2 slides received.	Mostly blood with some scattered uniform round to oval nuclei and large mononuclear cells with vacuolated cytoplasm (histiocytes). No features of malignancy.	Painful left breast mass for two months. Not discharging.		African		995720239		1	1	Benign Lesion	non pathologist	Deep	1	1	0	Jan-dec2013	Jan-June2013	apr-June2013	Unknown	Breast	Deep	0	1	0	1	0	0	1	0
13-C-N689	83	female	Unknown	Kamuzu Central Hospital	Outpatient	FNA	Neck	Lymph node	Tuesday	pathologist	Highly suggestive of tuberculous lymphadenitis. Biopsy recommended in view of negative ZN staining.	TB Infection		4 slides	Predominantly necrotic tissue debris with scattered nuclear chromatin fragments and occasoional lymphocytes typical of caseous necrosis and highly suggestive of tuberculosis. However the ZN stained is negative for AAFB.	83 years old lady. Right neck mass for 1 year - clinically stable, good general condition.		African				1	1	TB Infection	pathologist	Non Deep	1	7	7	Jan-dec2013	Jul-Dec2013	Oct-Dec2013	Unknown	Lymph node	Non Deep	0	1	0	0	0	0	1	0
13-C-N680	59	female	Positive	Kamuzu Central Hospital	Outpatient	FNA	Axilla	Lymph node	Friday	clinician	Non-representative aspirate.	Non diagnostic		3 slides received.	Blood only. No tumour cells.	Not painful axillary mass. No discharge; soft non tender, not mobile breasts normal. Also supraclavicular mass		African				1	0		non pathologist	Non Deep	1	12	8	Jan-dec2013	Jul-Dec2013	Jul-Sep2013	Positive	Lymph node	Non Deep	1	0	0	0	0	0	1	0
13-C-N526	34	male	Unknown	Kamuzu Central Hospital	Outpatient	FNA	Liver	Abdomen	Tuesday	pathologist	hepatocellular carcinoma	Malignant	carcinoma	1 slide	picture of HCC	Suspected HCC by Vs/CT. 10x10cm liverv mass		African	Kaposi sarcoma			1	1	Malignant	pathologist	Deep	1	17	17	Jan-dec2013	Jul-Dec2013	Jul-Sep2013	Unknown	Abdomen	Deep	0	1	1	0	0	0	1	0
13-C-N260	21	female	Negative	Kamuzu Central Hospital	Medical	FNA	Cervical nodes	Lymph node	Tuesday	pathologist	Non-representative biopsy.	Non diagnostic		5 Slides	Blood and blood clot only. One area with possible cellular material but obscured by blood clot.	21 years old HIV negative. Suspicious for hepatocellulr carcinoma.		African	Malignant lesion,NOS			1	0		pathologist	Non Deep	1	0	0	Jan-dec2013	Jan-June2013	apr-June2013	Negative	Lymph node	Non Deep	0	0	0	0	0	0	1	0
13-C-N859	45	female	Positive	Kamuzu Central Hospital	referral	FNA	Cervical region	Lymph node	Tuesday	pathologist	Cannot exclude malignant lymphoma. Biopsy recommended for histology.	Suspicious malignancy		2 slides.	Cellualr aspirate of mixed lymphoid cells with predominance of large cells. At least two pairs of binucleate cells resembling Reed-Sternberg cells. Cannot exclude malignant lymphoma, especially Hodgkin's type lymphoma. Biopsy recommended for hi	Cervical lymphadenopathy > 1 year, weight loss > 10%. Cough for > 2 weeks.		African				1	1	Suspicious malignancy	pathologist	Non Deep	1	6	6	Jan-dec2013	Jul-Dec2013	Oct-Dec2013	Positive	Lymph node	Non Deep	1	0	0	0	0	0	1	0
13-C-N098	39	female	Unknown	Kamuzu Central Hospital	Outpatient	FNA	Breast	Breast	Wednesday	clinician	Malignant cells present consistent with invasive breast carcinoma.	Malignant	carcinoma	2 slide received.	Blood with groups of malignat epithelial cells showing variation in cell and nuclear size and hyperchromasia of the nuclei. Cells present individually, in trabeculea and nests conistent with adenocarcinoma.	Right breast swelling, nipple retraction, peau d'orange appearance. For over 6 months		African				1	1	Malignant	non pathologist	Deep	1	1	0	Jan-dec2013	Jan-June2013	Jan-Mar2013	Unknown	Breast	Deep	0	1	0	1	0	0	1	0
14-C-N167	20	female	Unknown	Kamuzu Central Hospital	surgery	FNA	Submandibular	Head & Neck	Tuesday	pathologist	Benign lesion; most likely pleomorphic adenoma.	Benign Lesion		3 slides received.	A rather thick preparation of largely blood. A few sheets of uniform epithelial cells with regular nuclei and open chromatin pattern consistent with a benign lesion.	L leg mass 9firm) x7/12, difficult core needle biopsy- only serosanganguinous fluid coming out, samples taken for cytology.		African	Malignant lesion,NOS			1	1	Benign Lesion	pathologist	Non Deep	1	10	4	Jan-June2014	Jan-June2014	Jan-Mar2014	Unknown	Head & Neck	Non Deep	0	1	0	0	1	0	0	1
13-C-N117	41	female	Positive	Kamuzu Central Hospital	Medical	FNA	cervical lymphnode	Lymph node	Monday	clinician	Inadequate/Non-optimal specimen.	Non diagnostic		2 slides	A technically poor preparation with a few tissue strips; not recognaizable as aspirated from a lymph node.	Cervical LNs, matted, non tender, largest 3x3cm. ? TB adenitis		African	Lymphoma - Burkitt's			1	0		non pathologist	Non Deep	1	2	2	Jan-dec2013	Jan-June2013	Jan-Mar2013	Positive	Lymph node	Non Deep	1	0	0	0	0	0	1	0
13-C-N628	32	female	Unknown	Kamuzu Central Hospital	Outpatient	FNA	Breast	Breast	Friday	clinician	Malignant cells consistent with breast carcinoma.	Malignant	carcinoma	4 slides received.	Small numbers of discohesive cells represented by bare oval and round nuclei which vary in size though lacking in visible nucleoli. Appearances highly indicative of breast carcinoma.	Right breast mass since october 2013- firm, immobile, in IOQ, no axillary lymph nodes.		African				1	1	Malignant	non pathologist	Deep	1	18	15	Jan-dec2013	Jul-Dec2013	Jul-Sep2013	Unknown	Breast	Deep	0	1	0	1	0	0	1	0
13-C-N309	20	female	Unknown	Kamuzu Central Hospital	Outpatient	FNA	Breast	Breast	Tuesday	pathologist	Benign breast tumour consistent with adenoma/adenofibroma.	Benign Lesion		2 slides	Cellular sheets, trabeculae and nests of uniform cells with round to oval nuclei, an open chromatin pattern and lacking visible nucleoli. Appearances are those of a benign breast tumour consistent with adenoma/fibroadenoma.	Left breast lump for a month, progressive, associated with some tenderness, about 1x1cm. ? Fibroadenoma.		African	Wilm's tumour			1	1	Benign Lesion	pathologist	Deep	1	1	1	Jan-dec2013	Jan-June2013	apr-June2013	Unknown	Breast	Deep	0	1	0	1	0	0	1	0
14-C-N242	28	female	Positive	Kamuzu Central Hospital	Medical	FNA	Cervical lymphnode	Lymph node	Wednesday	clinician	Nonrepresentative aspirate. Blood only.	Non diagnostic		3 slides received.	Non-representative aspirate being composed of blood only; not recognizable as lymph node aspirate.	Left eye proptosis, bone marrow supression. CT scan brain shows a soft tissue mass expanding to the right maxillary mass which extends into the left intraclavical space causing proptosis.		African				1	0		non pathologist	Non Deep	1	8	3	Jan-June2014	Jan-June2014	Jan-Mar2014	Positive	Lymph node	Non Deep	1	0	0	0	0	0	0	1
13-C-N973	56	male	Negative	Kamuzu Central Hospital	Outpatient	FNA	Liver	Abdomen	Tuesday	pathologist	Non-representative aspirate. Suggest repeat under USS scan.	Non diagnostic		3 slides.	Non-representative aspirate; being composed of a little blood. No tumour cells.	Multiple hypodermal lesions in the liver (largest is the left lobe). ?metastases. No known primary.		African	Carcinoma, NOS			1	0		pathologist	Deep	1	2	2	Jan-dec2013	Jul-Dec2013	Oct-Dec2013	Negative	Abdomen	Deep	0	0	1	0	0	0	1	0
13-C-N1001	56	male	Unknown	Kamuzu Central Hospital	Outpatient	FNA	Abdomen	Abdomen	Tuesday	pathologist	Non -representative aspirate; blood only.	Non diagnostic		3 slides	This specimen too consists of only a little blood. No tumour cells seen.	Hyper�lesion in the �.(multiple) likely mets. ? Primary origin.		African	Lymphoma NOS			1	0		pathologist	Deep	1	1	1	Jan-dec2013	Jul-Dec2013	Oct-Dec2013	Unknown	Abdomen	Deep	0	1	1	0	0	0	1	0
14-C-N594	45	female	Negative	Kamuzu Central Hospital	GYNAE/EMMW	FNA	Inguinal mass	Lymph node	Thursday	clinician	Not diagnostic of malignancy.	Benign Lesion		1 slide	Largely blood with a mixed lymphoid cell aspirate. No evidence of metastatic carcinoma.	Cervical swelling about 4 x 5cm nodular and tender to palpation.		African	Sarcoma NOS			1	1	Benign Lesion	non pathologist	Non Deep	1	6	2	Jan-June2014	Jan-June2014	Mar-June2014	Negative	Lymph node	Non Deep	0	0	0	0	0	0	0	1
13-C-N603	44	male	Positive	Kamuzu Central Hospital	Medical	FNA	Clavicle	Lymph node	Friday	clinician	High grade, diffuse large cell lymphoma.	Malignant	Lymphoma	2 slides received	The cervical aspirate shows large numbers of medium to large lymphoid cells with many chromatin smudges, apoptotic bodies and some mitotic figures consistent with high grade large cell lymphoma. The abdominal aspirate is mostly blood but has is	HIV postive, CD4 count- 55, now on A5. FNAs from claviculr lymph node and loculated abdominal mass.		African	Hepatocellular			1	1	Malignant	non pathologist	Non Deep	1	0	0	Jan-dec2013	Jul-Dec2013	Jul-Sep2013	Positive	Lymph node	Non Deep	1	0	0	0	0	0	1	0
13-C-N770	33	male	Unknown	Kamuzu Central Hospital	Outpatient	FNA	Cervical lymphnode	Lymph node	Tuesday	pathologist	Non-diagnostic aspirate.	Non diagnostic		2 slides	Almost entirely blood except for small tissue fragments but too thick for cytological evaluation.	x6 lymphadenopathy ? Cervical, submand		African	Wilm's tumour			1	0		pathologist	Non Deep	1	2	2	Jan-dec2013	Jul-Dec2013	Oct-Dec2013	Unknown	Lymph node	Non Deep	0	1	0	0	0	0	1	0
12-C-N045	39	female	Negative	non-KCH	referral	FNA	Epigastrium	Abdomen	Monday	clinician	Non-Hodgkin's lymphoma.	Malignant	Lymphoma	1 slide	Blood and discohive round cell tumor with scanty cytoplasm. Appearances suggestive of Non hodgkins lymphoma	Large swelling right side of abdomen; about 6cm in epigastirum		African				1	1	Malignant	non pathologist	Deep	1	22	1	Jan-dec2012	Jan-Jun2012	Apr-Jun2012	Negative	Abdomen	Deep	0	0	1	0	0	0	0	0
13-C-N400	61	female	Unknown	Kamuzu Central Hospital	Outpatient	FNA	Neck	Lymph node	Tuesday	pathologist	Suspicious for Hodgkin's disease. Biopsy for histological confirmation recommended.	Suspicious malignancy		2 slides	Poorly stained specimen with general bluish background. Moderately cellular aspirate of mixed lymphoid cells with many large mononuclear cells and at least two binucleate cells resembling Reed - Steinberg cells. Appearances highly suspicious f	Sweeling on Lt side of the neck, not painful, associated with night sweat and weight loss. On examination has matted LNs about 5x5cm firm,non tender, has also generalised LN.		African	Breast- Invasive lobular carcinoma			1	1	Suspicious malignancy	pathologist	Non Deep	1	2	1	Jan-dec2013	Jul-Dec2013	Jul-Sep2013	Unknown	Lymph node	Non Deep	0	1	0	0	0	0	1	0
14-C-N890	31	female	Positive	Kamuzu Central Hospital	Outpatient	FNA	Cervical lymphnode	Lymph node	Tuesday	pathologist	Highly suggestive of Hodgkin's disease. Biopsy for histology recommended.	Malignant	Lymphoma	7 slides from inguinal and cervical nodes.	The inguinal lymph nodes aspirate shows blood with islands of polymorphous lymphoid cells including large atypical mononuclear cells some in mitoses and binucleate Reed - Sternberg type cells. The cervical aspirate is poorly cellular. Appearanc	Persistent abdominal mass in LUQ, Initially FNA 14 - C-201suggested of lymphoma (Burkitt`s) now has finished 6 cycles of chemotherapy. CT scan of 6/6/14 showed a mass involving the left kidney suggestive of Nephroblastoma however lymphoma can n		African	Hepatocellular carcinoma			1	1	Malignant	pathologist	Non Deep	1	1	1	Jan-June2014	Jan-June2014	Mar-June2014	Positive	Lymph node	Non Deep	1	0	0	0	0	0	0	1
13-C-N880	46	male	Positive	Kamuzu Central Hospital	Outpatient	FNA	Breast	Breast	Wednesday	clinician	Non-representative biopsy.	Non diagnostic		3 slides.	Specimen slides with a few red blood cells but no breast epithelial cells.	Right breast lump. ?gynecomatria. Duration of 3 months.		African	Carcinoma, NOS			1	0		non pathologist	Deep	1	7	6	Jan-dec2013	Jul-Dec2013	Oct-Dec2013	Positive	Breast	Deep	1	0	0	1	0	0	1	0
14-C-N327	50	male	Unknown	non-KCH	Medical	FNA	Breast	Breast	Monday	clinician	Blood only. Please refer patient for repeat FNA biopsy to Oncology Clinic at KCH on a Tuesday morning.	Non diagnostic		3 slides received.	A non-representative aspirate being composed entirely of blood. No breast parenchymal cells.	Right breast mass and pain, fevers and night sweats.		African				1	0		non pathologist	Deep	1	9	7	Jan-June2014	Jan-June2014	Jan-Mar2014	Unknown	Breast	Deep	0	1	0	1	0	0	0	1
[truncated: 69 more rows]
